# Supplementary material for: 1,3-Diphenyl-4,5-dihydro-1H-pyrazol-5-one
Source: Acta Crystallogr Sect E Struct Rep Online. 2012 Mar 10;68(Pt 4):o1016–7. doi: 10.1107/S1600536812009567 (PMC3343981; doi:10.1107/S1600536812009567)
Supplement: Supplementary file 2 [file e-68-o1016-Isup2.hkl]

#
# h,k,l, Fc-squared, Fo-squared, sigma(Fo-squared) and status flag
#
data_I
_shelx_title ' 0694'
_shelx_refln_list_code          4
_shelx_F_calc_maximum       87.92
_exptl_crystal_F_000       496.00
_reflns_d_resolution_high  0.8411
 
loop_
 _symmetry_equiv_pos_as_xyz
 'x, y, z'
 '-x, y+1/2, -z+1/2'
 '-x, -y, -z'
 'x, -y-1/2, z-1/2'
 
_cell_length_a    11.1823
_cell_length_b    11.7503
_cell_length_c     9.6443
_cell_angle_alpha  90.000
_cell_angle_beta  113.998
_cell_angle_gamma  90.000
 
_shelx_F_squared_multiplier     1.000
 
loop_
 _refln_index_h
 _refln_index_k
 _refln_index_l
 _refln_F_squared_calc
 _refln_F_squared_meas
 _refln_F_squared_sigma
 _refln_observed_status
   2   0   0     4388.79     4171.99     74.80 o
   3   0   0      226.13      310.27      6.55 o
   4   0   0      627.07      514.33     20.18 o
   5   0   0       11.82        6.95      1.39 o
   6   0   0      160.05      144.82      4.51 o
   7   0   0       24.96       28.73      1.37 o
   8   0   0       75.96       80.50      7.32 o
   9   0   0      391.26      378.06     14.22 o
  10   0   0      134.91      140.39      4.78 o
  12   0   0       15.75       16.32      4.05 o
   2   1   0      180.36      128.79      1.89 o
   3   1   0     6754.57     6538.43     91.12 o
   4   1   0     1524.70     1372.26     19.84 o
   5   1   0       52.90       28.92      1.27 o
   6   1   0        8.07       15.28      1.05 o
   7   1   0      327.18      325.20      4.52 o
   8   1   0        3.43        2.45      0.93 o
   9   1   0       43.18       37.83      1.72 o
  10   1   0        4.81        4.55      1.08 o
  11   1   0        0.15        0.86      1.32 o
  12   1   0      111.40      118.47      3.35 o
   1   2   0       56.43       42.45      0.85 o
   2   2   0      260.63      288.16      3.79 o
   3   2   0     3112.73     3184.19     33.29 o
   4   2   0      431.41      381.67      4.41 o
   5   2   0      152.60      152.50      2.94 o
   6   2   0       12.72        9.70      1.06 o
   7   2   0      205.12      225.71      3.80 o
   8   2   0       59.68       66.71      1.95 o
   9   2   0        0.98        1.01      0.91 o
  10   2   0        0.92        2.27      1.16 o
  11   2   0        0.35        0.81      0.73 o
  12   2   0       25.87       22.61      3.65 o
   1   3   0      230.03      264.39      3.70 o
   2   3   0      567.66      498.89      7.09 o
   3   3   0       86.11      117.63      2.24 o
   4   3   0       92.88      101.46      2.13 o
   5   3   0      656.84      591.05      8.96 o
   6   3   0        4.05        8.41      0.40 o
   7   3   0        5.04        2.96      0.55 o
   8   3   0      212.75      230.64      5.52 o
   9   3   0       68.04       81.93      3.63 o
  10   3   0       32.65       30.97      1.82 o
  11   3   0       40.32       35.44      3.77 o
   0   4   0     1307.78     1283.57     24.56 o
   1   4   0      126.71      153.72      2.67 o
   2   4   0     1751.82     1762.97     18.70 o
   3   4   0     2459.18     2483.51     23.72 o
   4   4   0       72.30      109.09      1.99 o
   5   4   0      268.63      264.53      4.32 o
   6   4   0       71.95       91.14      1.61 o
   7   4   0       19.57       21.75      1.99 o
   8   4   0      188.75      190.20      3.24 o
   9   4   0        3.56        4.23      1.00 o
  10   4   0        1.32        0.97      0.88 o
  11   4   0        4.74        4.66      1.94 o
   1   5   0      128.85      151.88      2.94 o
   2   5   0      179.08      165.20      5.03 o
   3   5   0      683.55      756.21     10.36 o
   4   5   0       88.32       71.44      1.57 o
   5   5   0      115.31      103.06      2.05 o
   6   5   0      193.27      198.98      4.02 o
   7   5   0      218.81      229.32      5.79 o
   8   5   0      105.40      103.21      3.96 o
   9   5   0      342.70      361.07      8.65 o
  10   5   0       55.45       68.37      4.61 o
  11   5   0       95.40       95.67      3.95 o
   0   6   0     5933.61     6526.55    130.26 o
   1   6   0       50.21       46.26      2.25 o
   2   6   0       17.01       23.30      0.72 o
   3   6   0       79.20       67.58      1.65 o
   4   6   0       27.26       28.25      1.05 o
   5   6   0      176.18      172.34      3.26 o
   6   6   0      102.41       96.55      2.14 o
   7   6   0      113.21      115.05      3.09 o
   8   6   0       35.69       37.27      2.24 o
   9   6   0        5.07       13.56      1.90 o
  10   6   0        1.01        0.37      0.99 o
   1   7   0       41.93       40.54      1.05 o
   2   7   0       79.53      104.81      2.84 o
   3   7   0       56.24       46.90      1.17 o
   4   7   0      109.34      115.39      2.92 o
   5   7   0       32.22       30.99      1.20 o
   6   7   0        5.40        8.05      1.01 o
   7   7   0        0.17        0.09      0.29 o
   8   7   0      159.33      165.91      4.40 o
   9   7   0      609.63      673.87     14.92 o
  10   7   0        1.16        1.68      0.82 o
   0   8   0     1298.95     1430.25     28.11 o
   1   8   0       18.43       18.73      1.18 o
   2   8   0        8.38        6.88      0.42 o
   3   8   0       34.25       37.21      2.03 o
   4   8   0        2.02        2.08      1.09 o
   5   8   0      303.10      301.07      4.92 o
   6   8   0       31.30       30.77      1.80 o
   7   8   0       86.29       82.75      2.08 o
   8   8   0      185.83      188.01      4.22 o
   9   8   0       41.94       49.06      2.22 o
   1   9   0      116.38      110.86      4.06 o
   2   9   0       54.04       51.63      1.22 o
   3   9   0      330.02      338.01      4.90 o
   4   9   0       14.43       17.13      1.17 o
   5   9   0        0.08        1.71      1.15 o
   6   9   0      121.83      123.03      3.12 o
   7   9   0       15.69       21.41      2.37 o
   8   9   0      123.83      127.86      6.34 o
   9   9   0       47.37       54.02      5.16 o
   0  10   0      230.77      193.94      5.59 o
   1  10   0       20.63       19.86      1.16 o
   2  10   0      262.24      256.30      5.05 o
   3  10   0       30.46       28.79      2.00 o
   4  10   0      119.55      119.93      2.96 o
   5  10   0        1.50        1.94      0.52 o
   6  10   0        2.79        3.15      0.92 o
   7  10   0       11.14       11.48      3.84 o
   8  10   0       12.75       11.68      2.24 o
   1  11   0        0.00       -0.67      1.08 o
   2  11   0       10.22        8.16      1.03 o
   3  11   0      266.26      257.48      6.59 o
   4  11   0       30.81       27.85      1.16 o
   5  11   0       11.64       10.63      1.54 o
   6  11   0       12.58       15.88      2.09 o
   7  11   0        7.71        4.85      1.17 o
   0  12   0      812.40      750.91     57.95 o
   1  12   0       17.46       15.39      1.02 o
   2  12   0      143.20      124.24      3.99 o
   3  12   0        3.07        1.55      0.97 o
   4  12   0        0.11       -0.05      0.45 o
   5  12   0       36.59       42.87      2.51 o
   6  12   0       73.72       79.30      4.49 o
   1  13   0        7.40        9.48      1.65 o
   2  13   0       45.49       46.54      4.98 o
   3  13   0        0.25       -0.17      1.16 o
   4  13   0        5.20        3.44      1.04 o
 -12   1   1       84.38       89.52      6.93 o
 -11   1   1       45.34       48.30      2.36 o
 -10   1   1       16.08       16.80      1.11 o
  -9   1   1       58.37       68.70      4.09 o
  -8   1   1        0.96        2.23      1.23 o
  -7   1   1      641.86      622.03     12.36 o
  -6   1   1        5.22        2.53      0.55 o
  -5   1   1      961.07      948.03     11.27 o
  -4   1   1     1061.23     1091.39     12.54 o
  -2   1   1      199.50      179.75      3.50 o
  -1   1   1     4507.72     4271.32     66.18 o
   1   1   1     1298.80     1305.06     13.13 o
   2   1   1      155.43      179.68      2.45 o
   3   1   1      881.61      865.97     10.05 o
   4   1   1       11.73       20.84      0.65 o
   5   1   1      137.53      146.75      4.43 o
   6   1   1      235.18      245.03      4.67 o
   7   1   1      132.71      140.76      1.98 o
   8   1   1      176.80      185.81      5.57 o
   9   1   1        1.08        1.98      0.86 o
  10   1   1       99.45       97.77      3.08 o
  11   1   1        6.56        5.36      0.98 o
 -12   2   1       22.86       18.67      1.39 o
 -11   2   1        0.55        4.67      1.69 o
 -10   2   1      108.59      114.61      2.98 o
  -9   2   1       20.00       19.27      2.14 o
  -8   2   1        8.61       10.03      0.70 o
  -7   2   1       30.61       31.61      1.69 o
  -6   2   1      296.74      293.84      5.13 o
  -5   2   1       31.36       26.63      0.70 o
  -4   2   1      312.01      288.06      4.20 o
  -3   2   1     7730.36     7622.49     88.67 o
  -2   2   1      921.76      970.35      8.94 o
  -1   2   1      279.71      251.11      3.01 o
   1   2   1      759.45      701.17      7.95 o
   2   2   1        4.56        6.43      0.62 o
   3   2   1       20.40       13.68      0.61 o
   4   2   1      228.11      228.37      3.54 o
   5   2   1      144.88      166.68      4.37 o
   6   2   1      185.70      190.07      2.68 o
   7   2   1       10.25       13.60      1.18 o
   8   2   1      166.30      170.25      3.07 o
   9   2   1      184.42      198.53      3.90 o
  10   2   1        2.33        2.42      1.49 o
  11   2   1       32.55       29.94      3.45 o
 -12   3   1        3.11        2.76      1.70 o
 -11   3   1        0.01        1.68      1.30 o
 -10   3   1       12.50       14.79      1.93 o
  -9   3   1        7.93        6.83      1.16 o
  -8   3   1        1.44        1.27      0.84 o
  -7   3   1      323.91      312.97      4.96 o
  -6   3   1     3702.97     3764.84     37.80 o
  -5   3   1      510.44      547.69      6.49 o
  -4   3   1      193.76      202.08      4.12 o
  -3   3   1      578.09      594.25      5.96 o
  -2   3   1      898.41      904.73      9.76 o
  -1   3   1       10.79       10.08      0.58 o
   0   3   1        1.80        1.74      0.27 o
   1   3   1        9.03       10.74      0.49 o
   2   3   1       31.75       33.17      0.72 o
   3   3   1       46.79       39.36      1.07 o
   4   3   1      361.20      386.69      5.58 o
   5   3   1       57.68       55.41      1.75 o
   6   3   1        0.79        0.37      0.31 o
   7   3   1        1.30        1.27      0.42 o
   8   3   1       67.53       74.24      1.91 o
   9   3   1      108.64      115.33      4.29 o
  10   3   1       63.98       69.26      3.82 o
  11   3   1       91.53       78.98      3.62 o
 -12   4   1      162.34      176.67      8.60 o
 -11   4   1       22.53       15.57      2.16 o
 -10   4   1      112.65      113.99      4.49 o
  -9   4   1        3.00        2.91      1.64 o
  -8   4   1       49.78       47.95      1.39 o
  -7   4   1      102.54       89.49      1.61 o
  -6   4   1        1.68        3.46      0.82 o
  -5   4   1      226.19      218.58      3.24 o
  -4   4   1      151.83      135.44      2.01 o
  -3   4   1      423.26      459.43      4.90 o
  -2   4   1       18.80       19.88      0.57 o
  -1   4   1      225.67      217.80      2.95 o
   0   4   1     3215.84     3259.06     45.78 o
   1   4   1       40.50       30.26      1.07 o
   2   4   1      499.51      470.13      5.59 o
   3   4   1       24.57       29.61      1.16 o
   4   4   1        6.77        3.40      0.55 o
   5   4   1      426.94      469.33      6.17 o
   6   4   1      155.75      157.17      3.30 o
   7   4   1       41.54       45.31      1.78 o
   8   4   1      123.81      138.22      6.34 o
   9   4   1       12.40       15.30      1.64 o
  10   4   1       85.90       99.02      4.37 o
  11   4   1       22.17       22.59      2.99 o
 -11   5   1       88.87       89.11      3.73 o
 -10   5   1        0.54       -0.95      0.64 o
  -9   5   1      128.44      116.79      3.95 o
  -8   5   1        2.66        2.50      0.75 o
  -7   5   1        0.37        0.97      0.59 o
  -6   5   1      299.73      313.58      5.02 o
  -5   5   1     1408.18     1393.33     21.19 o
  -4   5   1      369.32      406.44      5.14 o
  -3   5   1     3131.62     3378.96     33.67 o
  -2   5   1       14.28       16.74      0.55 o
  -1   5   1      347.41      334.02      8.40 o
   0   5   1       35.99       18.31      0.68 o
   1   5   1      166.34      199.72      4.46 o
   2   5   1      163.50      138.41      2.11 o
   3   5   1        5.86        1.34      0.45 o
   4   5   1      252.65      243.98      3.54 o
   5   5   1        0.23       -0.19      0.46 o
   6   5   1        5.72        4.39      0.64 o
   7   5   1        0.01       -0.65      0.49 o
   8   5   1        3.80        3.92      0.67 o
   9   5   1       30.63       28.89      3.17 o
  10   5   1      126.24      125.69      3.31 o
 -11   6   1      120.67      115.30     10.10 o
 -10   6   1       86.30       77.14      3.99 o
  -9   6   1       45.62       45.16      3.15 o
  -8   6   1      777.00      787.50     11.50 o
  -7   6   1      130.25      135.31      2.21 o
  -6   6   1        2.38        2.37      0.54 o
  -5   6   1        0.28        1.29      0.62 o
  -4   6   1       25.52       23.60      0.96 o
  -3   6   1        0.37        2.64      0.97 o
  -2   6   1       75.46      100.64      2.19 o
  -1   6   1      553.40      514.43     14.17 o
   0   6   1      548.56      575.79      8.05 o
   1   6   1      413.44      369.29      9.48 o
   2   6   1       38.26       49.80      1.65 o
   3   6   1       25.24       23.07      1.03 o
   4   6   1      104.77      122.62      2.51 o
   5   6   1       14.95       10.13      1.00 o
   6   6   1      516.74      553.95      8.03 o
   7   6   1      348.83      380.42      5.60 o
   8   6   1      255.34      281.18      7.77 o
   9   6   1        0.53        0.54      0.81 o
  10   6   1       55.24       50.26      3.23 o
 -10   7   1      194.96      183.62      5.18 o
  -9   7   1       92.98       85.19      3.75 o
  -8   7   1      130.57      141.64      4.58 o
  -7   7   1        9.13       16.32      1.25 o
  -6   7   1       19.51       21.90      1.76 o
  -5   7   1       70.54       46.97      2.14 o
  -4   7   1       29.47       24.52      0.87 o
  -3   7   1     1611.34     1766.69     20.33 o
  -2   7   1       11.90       12.16      0.70 o
  -1   7   1       56.96       53.94      2.24 o
   0   7   1       50.23       39.68      1.96 o
   1   7   1       27.26       36.34      0.84 o
   2   7   1      800.23      780.97      8.87 o
   3   7   1       11.57       24.39      0.81 o
   4   7   1      365.25      376.33      5.40 o
   5   7   1      318.87      301.38      7.01 o
   6   7   1       62.50       57.06      2.09 o
   7   7   1        1.72        1.28      0.72 o
   8   7   1        8.26       10.24      1.58 o
   9   7   1        5.79        5.39      0.97 o
 -10   8   1       28.24       29.84      3.01 o
  -9   8   1       52.89       48.06      2.66 o
  -8   8   1       21.11       17.60      0.80 o
  -7   8   1        2.55        4.49      0.51 o
  -6   8   1        7.79        9.51      0.86 o
  -5   8   1        8.37        4.59      0.66 o
  -4   8   1        1.26       -0.64      0.52 o
  -3   8   1      161.93      166.81      3.69 o
  -2   8   1       30.37       39.61      1.92 o
  -1   8   1        0.04        1.57      0.66 o
   0   8   1      117.37      125.47      3.18 o
   1   8   1        5.49        1.87      0.97 o
   2   8   1        0.76        4.64      0.44 o
   3   8   1        9.80       10.99      1.37 o
   4   8   1      167.86      187.54      4.70 o
   5   8   1      573.18      591.78      9.39 o
   6   8   1       85.99       81.55      2.33 o
   7   8   1       17.92       22.65      3.46 o
   8   8   1      342.58      365.42      9.58 o
   9   8   1       35.82       31.48      3.05 o
  -9   9   1       12.40        9.98      2.57 o
  -8   9   1       38.16       30.63      2.01 o
  -7   9   1        0.48        0.81      0.39 o
  -6   9   1        2.18        2.66      0.76 o
  -5   9   1       53.43       46.46      2.82 o
  -4   9   1        0.07        1.86      1.31 o
  -3   9   1      120.56      143.82      4.69 o
  -2   9   1      137.33      156.88      7.60 o
  -1   9   1       37.73       24.88      2.17 o
   0   9   1      175.18      150.91      4.65 o
   1   9   1        1.15        3.21      1.40 o
   2   9   1       35.18       30.04      1.06 o
   3   9   1        0.44       -0.08      0.39 o
   4   9   1       18.40       14.76      1.44 o
   5   9   1       56.59       59.77      2.69 o
   6   9   1       52.78       59.24      2.35 o
   7   9   1       95.79       85.19      6.70 o
   8   9   1       44.86       39.27      4.08 o
  -8  10   1        7.79        8.55      1.81 o
  -7  10   1       16.33       14.59      1.02 o
  -6  10   1      496.71      488.18      7.66 o
  -5  10   1      180.22      169.23      5.68 o
  -4  10   1      114.93      111.93      3.98 o
  -3  10   1      150.20      142.45      5.92 o
  -2  10   1       66.27       68.64      2.18 o
  -1  10   1       63.69       55.69      2.98 o
   0  10   1      321.15      306.87      5.82 o
   1  10   1       23.01       14.66      3.23 o
   2  10   1       12.60        9.15      1.52 o
   3  10   1      291.81      295.77     10.24 o
   4  10   1       30.49       28.21      1.53 o
   5  10   1       34.26       31.66      3.20 o
   6  10   1      162.62      191.92      9.63 o
   7  10   1        1.41        4.21      2.34 o
  -7  11   1      141.39      140.83      4.36 o
  -6  11   1       33.95       43.50      1.38 o
  -5  11   1      181.34      172.94      7.53 o
  -4  11   1      143.82      145.99      6.35 o
  -3  11   1      742.57      725.78     11.78 o
  -2  11   1       16.04       19.60      2.02 o
  -1  11   1      455.57      475.48     22.90 o
   0  11   1       23.70       23.90      2.30 o
   1  11   1       90.13       83.03      2.66 o
   2  11   1       63.36       66.51      3.57 o
   3  11   1        6.22        6.16      1.65 o
   4  11   1        0.12        0.79      1.09 o
   5  11   1       12.29       15.34      1.10 o
   6  11   1      272.74      295.17      7.31 o
  -6  12   1        9.95        6.42      0.97 o
  -5  12   1        0.74        0.36      0.62 o
  -4  12   1       19.68       23.74      2.18 o
  -3  12   1       11.05       16.66      2.45 o
  -2  12   1       81.23       98.05      2.51 o
  -1  12   1      128.98      130.42      6.27 o
   0  12   1       11.65        4.91      0.96 o
   1  12   1       14.20       10.15      1.17 o
   2  12   1       30.93       32.30      3.36 o
   3  12   1       18.83       20.56      3.98 o
   4  12   1        1.45       -1.79      1.69 o
   5  12   1       35.88       36.89      2.01 o
  -4  13   1        7.31       12.18      1.04 o
  -3  13   1      157.32      119.08      5.48 o
  -2  13   1       15.73       18.30      2.49 o
  -1  13   1        0.03        0.68      0.72 o
   0  13   1        0.42        0.42      0.95 o
   1  13   1      102.06      106.86      4.35 o
   2  13   1       23.21       27.42      1.80 o
   3  13   1       18.67       23.97      1.70 o
 -12   0   2      122.48      115.71      4.13 o
 -11   0   2       15.75       10.65      3.57 o
 -10   0   2      658.54      647.12     16.59 o
  -9   0   2       91.04       98.42      5.57 o
  -8   0   2     1329.41     1327.77     22.88 o
  -7   0   2     2156.48     2278.20     42.64 o
  -6   0   2     6335.54     6731.77    246.01 o
  -5   0   2        3.68        2.07      1.39 o
  -4   0   2     3260.10     3476.01     54.59 o
  -3   0   2      500.51      427.63      8.31 o
  -2   0   2     2373.53     2225.83     40.10 o
  -1   0   2     1970.14     1630.96     22.90 o
   0   0   2     2862.21     2787.59     43.88 o
   1   0   2      282.37      255.35      8.21 o
   2   0   2      901.07      913.36     16.03 o
   3   0   2      237.48      233.76      3.89 o
   4   0   2      172.01      191.94      3.76 o
   5   0   2      616.30      665.74     10.51 o
   6   0   2      305.32      268.86      5.46 o
   7   0   2      333.71      339.41     16.46 o
   8   0   2      177.32      182.28      5.49 o
   9   0   2       46.45       43.62      3.43 o
  10   0   2       30.87       41.39      5.35 o
  11   0   2        4.22        0.37      0.86 o
 -12   1   2        3.20        3.63      2.17 o
 -11   1   2       21.36       30.48      4.41 o
 -10   1   2       76.98       73.56      5.21 o
  -9   1   2       31.20       29.56      4.39 o
  -8   1   2       15.32       13.51      1.73 o
  -7   1   2       16.83       14.06      1.36 o
  -6   1   2     3432.85     3597.32     40.29 o
  -5   1   2        0.55        2.99      0.58 o
  -4   1   2     3484.79     3382.99     40.22 o
  -3   1   2     2625.82     2722.40     30.21 o
  -2   1   2       11.55       30.64      0.83 o
  -1   1   2      234.24      225.96      2.18 o
   0   1   2      298.86      229.57      3.85 o
   1   1   2      137.44      165.32      1.90 o
   2   1   2        0.90        0.03      0.24 o
   3   1   2      559.41      587.79      8.27 o
   4   1   2      103.56      127.20      2.87 o
   5   1   2      944.85      946.01     11.59 o
   6   1   2       24.51       28.80      1.23 o
   7   1   2        7.03        5.37      1.21 o
   8   1   2       70.99       64.56      2.99 o
   9   1   2      352.21      359.00      9.89 o
  10   1   2        0.24        1.24      1.75 o
 -12   2   2       47.44       48.73      3.88 o
 -11   2   2       31.15       28.95      1.82 o
 -10   2   2       32.46       34.98      2.72 o
  -9   2   2      404.57      399.77     10.21 o
  -8   2   2       37.08       47.31      2.05 o
  -7   2   2       73.16       76.39      2.63 o
  -6   2   2     2328.36     2537.94     27.32 o
  -5   2   2      515.39      492.40      7.79 o
  -4   2   2     1480.11     1410.48     18.03 o
  -3   2   2     4151.11     4037.66     44.49 o
  -2   2   2      120.37       87.85      1.22 o
  -1   2   2      397.62      330.74      4.81 o
   0   2   2      568.80      579.21      5.47 o
   1   2   2      569.67      539.69     10.09 o
   2   2   2       46.02       49.49      0.94 o
   3   2   2       21.60       21.76      0.49 o
   4   2   2      572.62      552.30      6.57 o
   5   2   2       25.62       21.85      0.74 o
   6   2   2      245.86      233.12      4.37 o
   7   2   2       75.10       72.55      2.09 o
   8   2   2        0.95        2.41      1.06 o
   9   2   2        0.71        1.68      0.88 o
  10   2   2      267.33      267.71     10.10 o
 -12   3   2        1.34        1.57      1.93 o
 -11   3   2       15.83       18.86      1.87 o
 -10   3   2        3.49        5.88      0.67 o
  -9   3   2        2.22        7.78      1.02 o
  -8   3   2        9.05        5.07      0.83 o
  -7   3   2        0.47       -0.61      0.43 o
  -6   3   2      242.65      237.16      3.26 o
  -5   3   2      390.07      369.14      4.21 o
  -4   3   2       21.29       19.25      0.71 o
  -3   3   2      122.88      104.69      1.40 o
  -2   3   2      183.72      146.70      2.05 o
  -1   3   2        2.92        4.12      0.28 o
   0   3   2       64.15       44.98      0.74 o
   1   3   2     2213.55     2352.28     26.27 o
   2   3   2      399.93      423.26      6.12 o
   3   3   2       63.24       71.91      1.32 o
   4   3   2      360.37      431.69      6.10 o
   5   3   2      680.13      816.65      9.75 o
   6   3   2      212.87      205.30      2.63 o
   7   3   2        3.89        6.36      0.93 o
   8   3   2       63.07       67.64      1.99 o
   9   3   2       74.11       65.70      2.78 o
  10   3   2        0.97        2.79      2.65 o
 -12   4   2        4.76        2.24      2.04 o
 -11   4   2       28.90       23.20      2.50 o
 -10   4   2        5.02        4.10      2.02 o
  -9   4   2      406.59      402.70      5.73 o
  -8   4   2      507.42      500.17      6.83 o
  -7   4   2       53.57       59.64      1.94 o
  -6   4   2      689.65      708.32      9.17 o
  -5   4   2     1062.49     1115.97     17.00 o
  -4   4   2       28.54       41.69      1.44 o
  -3   4   2      379.52      447.35      5.37 o
  -2   4   2      239.56      212.21      2.58 o
  -1   4   2      361.24      282.97      3.78 o
   0   4   2        0.93        3.43      0.56 o
   1   4   2      266.83      243.95      4.68 o
   2   4   2       47.39       58.59      1.54 o
   3   4   2       26.68       21.82      0.66 o
   4   4   2      374.30      370.21      6.95 o
   5   4   2      173.94      159.44      3.18 o
   6   4   2        0.61        1.19      0.69 o
   7   4   2      221.63      242.01      7.18 o
   8   4   2      164.68      160.03      5.99 o
   9   4   2       33.18       33.88      1.99 o
  10   4   2      448.81      475.05     11.07 o
 -12   5   2       14.95       15.54      1.12 o
 -11   5   2      223.91      238.32      5.25 o
 -10   5   2      126.70      117.53      4.26 o
  -9   5   2      226.40      197.30      4.77 o
  -8   5   2      172.30      161.17      2.64 o
  -7   5   2      106.48      110.78      2.37 o
  -6   5   2       90.06      109.25      2.27 o
  -5   5   2       32.43       27.13      1.26 o
  -4   5   2       29.53       33.12      0.93 o
  -3   5   2     1459.53     1470.66     14.27 o
  -2   5   2      246.80      231.75      4.72 o
  -1   5   2     1241.59     1176.32     23.68 o
   0   5   2      114.91       94.38      2.74 o
   1   5   2      203.49      238.65      3.29 o
   2   5   2       42.11       44.32      1.65 o
   3   5   2      454.54      501.86      6.00 o
   4   5   2      138.80      150.72      3.51 o
   5   5   2      575.77      611.65      6.94 o
   6   5   2       51.92       52.41      2.26 o
   7   5   2      364.41      396.29      9.48 o
   8   5   2      411.99      432.68      7.45 o
   9   5   2        5.01        6.45      1.47 o
  10   5   2       71.30       77.02      2.92 o
 -11   6   2       71.44       78.08      3.10 o
 -10   6   2        1.23        0.44      1.21 o
  -9   6   2       33.97       34.27      1.99 o
  -8   6   2      260.11      260.36      5.42 o
  -7   6   2      189.25      203.20      3.31 o
  -6   6   2      395.55      422.91      9.86 o
  -5   6   2       77.61       85.18      1.72 o
  -4   6   2      204.27      200.65      2.45 o
  -3   6   2       26.71       29.94      1.48 o
  -2   6   2       76.04      120.44      2.44 o
  -1   6   2       19.19       10.53      0.64 o
   0   6   2      169.66      186.37      4.77 o
   1   6   2       34.14       29.29      1.29 o
   2   6   2      117.12       90.38      3.17 o
   3   6   2        8.44        7.16      1.16 o
   4   6   2        3.01        0.68      0.60 o
   5   6   2       29.99       33.10      0.89 o
   6   6   2       31.57       30.10      2.51 o
   7   6   2      222.51      221.71      9.90 o
   8   6   2       41.19       33.15      3.20 o
   9   6   2        9.36       11.68      1.56 o
 -11   7   2      349.54      325.25     12.58 o
 -10   7   2       22.98       22.47      1.23 o
  -9   7   2        0.90        1.68      1.06 o
  -8   7   2       52.04       40.07      2.42 o
  -7   7   2      126.04      115.09      3.87 o
  -6   7   2       49.81       46.60      2.28 o
  -5   7   2        2.26        2.03      0.76 o
  -4   7   2       76.74       78.80      3.04 o
  -3   7   2        0.06        0.87      0.30 o
  -2   7   2       31.26       23.30      1.40 o
  -1   7   2       23.87       24.31      1.67 o
   0   7   2        1.87        1.44      0.98 o
   1   7   2       16.25       15.91      1.09 o
   2   7   2      335.41      312.65     10.92 o
   3   7   2       14.59       13.21      1.06 o
   4   7   2      240.22      234.45      5.06 o
   5   7   2      878.55      866.04     14.01 o
   6   7   2       20.52       17.51      1.57 o
   7   7   2      184.99      177.38      7.03 o
   8   7   2      104.79       99.68      5.87 o
   9   7   2       13.07       15.84      2.36 o
 -10   8   2       31.59       35.02      3.42 o
  -9   8   2       23.31       23.89      3.32 o
  -8   8   2       82.85       68.07      2.17 o
  -7   8   2      110.09      119.72      3.26 o
  -6   8   2      205.16      213.52      4.21 o
  -5   8   2      129.06      136.71      3.87 o
  -4   8   2       51.29       57.73      2.08 o
  -3   8   2       20.46       15.26      0.83 o
  -2   8   2       22.83       24.89      1.30 o
  -1   8   2       23.10       16.80      0.65 o
   0   8   2        5.46        5.43      0.87 o
   1   8   2      122.07      135.14      3.57 o
   2   8   2      564.32      557.95      8.76 o
   3   8   2       54.82       53.48      2.93 o
   4   8   2       25.33       30.14      1.70 o
   5   8   2       32.38       30.83      1.34 o
   6   8   2       68.09       73.75      3.49 o
   7   8   2       16.25       14.24      1.51 o
   8   8   2        0.30        0.67      1.94 o
  -9   9   2       30.94       28.36      2.51 o
  -8   9   2      140.22      129.41      3.58 o
  -7   9   2       14.68       15.61      0.87 o
  -6   9   2      332.13      336.34      9.67 o
  -5   9   2        0.66        1.47      1.35 o
  -4   9   2      260.51      266.89      5.82 o
  -3   9   2      213.62      206.69      5.97 o
  -2   9   2        7.28        5.40      1.19 o
  -1   9   2       50.93       52.59      2.75 o
   0   9   2       64.61       59.59      4.02 o
   1   9   2      571.17      589.63     10.06 o
   2   9   2       85.04       80.62      1.77 o
   3   9   2      174.47      177.62      4.87 o
   4   9   2       81.72       80.21      2.90 o
   5   9   2     1371.92     1388.76     34.48 o
   6   9   2      393.64      374.78      9.30 o
   7   9   2      212.22      233.20      8.44 o
   8   9   2       30.15       32.93      2.29 o
  -9  10   2        2.85       -0.71      1.61 o
  -8  10   2       33.87       24.94      1.40 o
  -7  10   2       93.37       95.76      4.06 o
  -6  10   2       54.45       44.06      1.77 o
  -5  10   2        0.51        0.10      0.45 o
  -4  10   2      220.17      205.89      5.20 o
  -3  10   2        0.26        0.25      0.50 o
  -2  10   2       52.62       59.73      1.77 o
  -1  10   2        9.59       10.06      3.98 o
   0  10   2        3.35        3.07      1.47 o
   1  10   2       35.32       42.02      2.85 o
   2  10   2       99.80      110.73      2.84 o
   3  10   2      243.46      242.75      6.16 o
   4  10   2       63.02       75.36      2.32 o
   5  10   2      155.56      161.47     12.24 o
   6  10   2      112.96      107.51      4.65 o
   7  10   2        0.00        0.25      0.78 o
  -8  11   2        5.57        5.98      1.60 o
  -7  11   2        2.50        9.32      1.30 o
  -6  11   2       40.66       32.30      2.14 o
  -5  11   2        9.93       13.76      1.42 o
  -4  11   2        0.05        1.08      1.67 o
  -3  11   2       74.50       71.41      3.43 o
  -2  11   2       32.83       31.65      1.63 o
  -1  11   2       65.99       70.34      2.52 o
   0  11   2        0.65        0.17      1.40 o
   1  11   2       27.69       23.31      0.89 o
   2  11   2       45.00       46.94      3.03 o
   3  11   2      155.95      167.72     10.94 o
   4  11   2        3.43        3.82      2.44 o
   5  11   2      190.29      170.52      7.32 o
   6  11   2       54.47       61.52      5.54 o
  -6  12   2      214.06      196.19      9.72 o
  -5  12   2        1.99       -0.10      1.49 o
  -4  12   2       37.16       35.74      1.98 o
  -3  12   2        0.07        3.35      1.23 o
  -2  12   2        0.43        1.17      2.16 o
  -1  12   2      107.25      104.28      4.04 o
   0  12   2        5.88        6.07      2.53 o
   1  12   2        0.07       -0.75      0.70 o
   2  12   2       95.35       98.72      5.81 o
   3  12   2       18.59       15.57      1.78 o
   4  12   2       22.75       23.37      1.81 o
  -4  13   2      115.68      109.65      5.56 o
  -3  13   2        0.04        1.42      2.11 o
  -2  13   2       21.26       15.33      1.92 o
  -1  13   2        0.51        2.64      0.78 o
   0  13   2        0.08        2.35      2.01 o
   1  13   2        3.19        3.29      1.17 o
   2  13   2       38.69       42.47      3.29 o
 -13   1   3       77.39       75.52      3.99 o
 -12   1   3        2.36        0.44      1.75 o
 -11   1   3      224.40      221.92      4.79 o
 -10   1   3      360.96      366.27      8.26 o
  -9   1   3      370.71      360.84      8.57 o
  -8   1   3       46.76       49.81      1.38 o
  -7   1   3      861.99      914.36     20.81 o
  -6   1   3      358.40      363.03      5.16 o
  -5   1   3       23.97       26.00      0.65 o
  -4   1   3     1391.65     1322.82     16.27 o
  -3   1   3      845.60      856.50     10.54 o
  -2   1   3      243.58      217.95      2.53 o
  -1   1   3      410.38      389.32      3.63 o
   0   1   3        0.10        0.45      0.29 o
   1   1   3      645.67      700.72      6.41 o
   2   1   3      185.51      204.24      2.85 o
   3   1   3       70.69       55.09      1.20 o
   4   1   3      350.73      376.30      4.11 o
   5   1   3      663.93      704.22      7.79 o
   6   1   3       53.76       51.73      1.30 o
   7   1   3       26.83       24.88      1.30 o
   8   1   3        5.14        4.31      2.09 o
   9   1   3       54.26       56.08      1.75 o
  10   1   3      123.73      124.50      3.62 o
 -13   2   3       87.30      103.11      4.58 o
 -12   2   3       76.76       74.51      4.73 o
 -11   2   3       61.24       54.48      2.52 o
 -10   2   3       95.50       88.00      5.83 o
  -9   2   3      623.77      649.17     24.19 o
  -8   2   3       10.94       13.19      0.97 o
  -7   2   3     1286.06     1353.62     17.00 o
  -6   2   3      416.25      456.51      8.07 o
  -5   2   3       82.88       90.51      2.72 o
  -4   2   3        9.74        4.45      0.66 o
  -3   2   3       27.27       18.15      0.52 o
  -2   2   3      407.44      416.90      4.04 o
  -1   2   3        7.10        4.25      0.43 o
   0   2   3      467.60      477.22      4.26 o
   1   2   3       15.57       18.75      0.59 o
   2   2   3     5450.17     5880.12     55.73 o
   3   2   3       35.60       43.27      1.02 o
   4   2   3       92.98       88.56      2.20 o
   5   2   3       75.90       77.07      2.06 o
   6   2   3      376.82      363.43      4.80 o
   7   2   3       82.13       84.66      2.34 o
   8   2   3       31.30       29.17      2.43 o
   9   2   3       24.87       27.90      2.69 o
  10   2   3      203.60      177.73      7.32 o
 -12   3   3       22.50       28.36      1.54 o
 -11   3   3       26.26       22.61      1.10 o
 -10   3   3        8.74        8.83      1.47 o
  -9   3   3      424.92      558.34     24.21 o
  -8   3   3      204.24      203.29      3.66 o
  -7   3   3     1653.81     1696.16     17.77 o
  -6   3   3     1865.62     1943.15     22.02 o
  -5   3   3       60.84       45.20      1.64 o
  -4   3   3      501.02      483.41     11.33 o
  -3   3   3       47.35       66.12      1.81 o
  -2   3   3       14.53       16.82      0.76 o
  -1   3   3        0.29        3.50      0.37 o
   0   3   3       18.64       19.87      0.81 o
   1   3   3      245.98      254.82      2.85 o
   2   3   3        4.74        6.50      0.48 o
   3   3   3       61.65       66.28      1.64 o
   4   3   3       20.29       17.25      0.89 o
   5   3   3        3.81        3.50      0.47 o
   6   3   3        1.76        3.59      0.60 o
   7   3   3      274.11      302.30      4.80 o
   8   3   3      123.61      112.51      3.50 o
   9   3   3       99.86      104.59      3.62 o
  10   3   3       14.70       15.16      2.48 o
 -12   4   3       42.28       33.05      3.37 o
 -11   4   3       17.58       15.77      0.96 o
 -10   4   3        0.35        0.17      0.94 o
  -9   4   3       17.79       19.74      1.91 o
  -8   4   3      277.04      275.98      4.86 o
  -7   4   3      132.95      139.84      2.83 o
  -6   4   3        2.26        5.46      0.33 o
  -5   4   3       48.36       57.11      1.77 o
  -4   4   3       24.68       33.86      1.47 o
  -3   4   3        1.35        1.08      0.51 o
  -2   4   3      805.13      826.31      8.57 o
  -1   4   3      155.35      164.98      3.47 o
   0   4   3       19.25       26.57      0.99 o
   1   4   3        0.61        0.73      0.63 o
   2   4   3     1864.15     2172.33     42.03 o
   3   4   3      151.28      144.83      2.14 o
   4   4   3       19.96       27.62      1.46 o
   5   4   3        0.34        0.97      0.36 o
   6   4   3        5.99        7.50      1.13 o
   7   4   3      186.76      181.82      3.96 o
   8   4   3       15.63       19.50      1.83 o
   9   4   3        4.12        0.21      1.68 o
 -12   5   3        4.60        5.11      0.97 o
 -11   5   3      191.40      196.54      4.20 o
 -10   5   3        9.52        8.10      1.41 o
  -9   5   3       49.44       45.14      3.59 o
  -8   5   3       72.31       69.61      2.10 o
  -7   5   3       34.34       39.33      1.06 o
  -6   5   3       64.15       76.94      3.45 o
  -5   5   3      198.08      186.48      3.86 o
  -4   5   3      322.32      292.39      5.65 o
  -3   5   3      130.53      124.87      2.27 o
  -2   5   3      100.68      115.15      2.42 o
  -1   5   3       68.36       74.80      1.09 o
   0   5   3        2.79        4.67      0.57 o
   1   5   3     1383.54     1529.99     18.88 o
   2   5   3      353.96      323.79      6.49 o
   3   5   3        2.04        1.69      0.32 o
   4   5   3      247.25      270.54      2.76 o
   5   5   3      100.60       83.47      2.38 o
   6   5   3       21.46       21.27      1.42 o
   7   5   3      181.52      184.05      4.45 o
   8   5   3      278.46      297.08      6.69 o
   9   5   3        5.11        1.79      0.83 o
 -11   6   3      102.38       90.57      3.24 o
 -10   6   3      105.52      107.44      8.27 o
  -9   6   3        5.50       23.70      1.65 o
  -8   6   3       51.99       48.51      3.26 o
  -7   6   3        5.25        5.21      1.04 o
  -6   6   3      263.73      260.07      3.70 o
  -5   6   3       30.40       31.87      1.37 o
  -4   6   3      147.25      134.74      2.03 o
  -3   6   3       92.05       68.80      1.32 o
  -2   6   3      865.81      881.33      9.78 o
  -1   6   3       64.47       56.30      1.51 o
   0   6   3      411.69      525.67      6.21 o
   1   6   3       31.97       45.46      1.84 o
   2   6   3     1011.90     1108.39     13.17 o
   3   6   3        0.02        2.62      0.42 o
   4   6   3     1167.77     1120.28     16.59 o
   5   6   3     1147.03     1155.79     14.88 o
   6   6   3        0.11        0.68      0.77 o
   7   6   3      136.03      149.71      6.88 o
   8   6   3        9.97       15.06      1.76 o
   9   6   3       77.04       78.64      3.21 o
 -11   7   3        4.45        1.89      1.03 o
 -10   7   3      151.98      137.66      3.55 o
  -9   7   3       31.47       30.21      2.15 o
  -8   7   3        6.14        4.06      1.35 o
  -7   7   3      136.09      136.88      4.87 o
  -6   7   3        2.57        5.57      1.40 o
  -5   7   3       54.91       39.11      1.46 o
  -4   7   3      156.44      161.35      3.42 o
  -3   7   3      134.79      135.19      3.21 o
  -2   7   3        3.59        0.90      1.24 o
  -1   7   3      119.53       98.11      1.91 o
   0   7   3       11.50        8.73      0.43 o
   1   7   3      506.72      530.06     10.33 o
   2   7   3        7.43        3.81      0.44 o
   3   7   3       37.49       36.72      1.98 o
   4   7   3       59.19       51.53      2.36 o
   5   7   3      281.90      299.70      5.68 o
   6   7   3       97.42       98.67      3.28 o
   7   7   3       22.39       21.32      1.83 o
   8   7   3       51.34       54.74      2.68 o
 -10   8   3       66.83       60.99      3.31 o
  -9   8   3       61.93       53.52      2.21 o
  -8   8   3        3.21        6.46      2.21 o
  -7   8   3      224.85      215.09      4.10 o
  -6   8   3      115.49      106.46      3.87 o
  -5   8   3       45.73       46.55      2.04 o
  -4   8   3      401.08      359.20      4.74 o
  -3   8   3       24.05       28.42      2.53 o
  -2   8   3      407.12      400.33      8.91 o
  -1   8   3       32.51       24.50      1.28 o
   0   8   3       17.28       13.29      0.96 o
   1   8   3        1.54        4.03      0.66 o
   2   8   3     2099.31     2128.07     29.64 o
   3   8   3      500.32      487.65      7.38 o
   4   8   3      445.30      447.61      6.79 o
   5   8   3        0.56       -0.20      0.83 o
   6   8   3        4.12        2.11      0.64 o
   7   8   3      108.11      118.03      6.66 o
   8   8   3        0.00       -1.33      1.19 o
 -10   9   3       19.21       25.62      4.15 o
  -9   9   3        0.02        2.84      1.94 o
  -8   9   3       48.88       53.77      3.60 o
  -7   9   3       17.83       11.35      1.41 o
  -6   9   3       24.18       27.99      1.92 o
  -5   9   3       37.73       27.53      1.14 o
  -4   9   3       34.05       27.26      1.62 o
  -3   9   3       34.98       35.03      2.69 o
  -2   9   3       11.91       18.08      1.19 o
  -1   9   3     1230.07     1286.69     21.24 o
   0   9   3      389.39      374.90      7.70 o
   1   9   3        3.80        2.16      0.84 o
   2   9   3        4.81        6.26      1.05 o
   3   9   3      269.10      267.34      6.20 o
   4   9   3       11.80       12.60      1.65 o
   5   9   3      105.31       99.79      3.25 o
   6   9   3       17.58       14.30      1.72 o
   7   9   3        0.00       -1.29      0.86 o
  -9  10   3      199.10      194.53      6.25 o
  -8  10   3       58.61       59.09      4.04 o
  -7  10   3      173.60      195.94      4.61 o
  -6  10   3      113.29      108.52      2.83 o
  -5  10   3       25.08       28.33      2.27 o
  -4  10   3       58.85       65.83      2.44 o
  -3  10   3        0.26        0.31      0.82 o
  -2  10   3      189.11      183.56      8.32 o
  -1  10   3       88.06       76.66      4.62 o
   0  10   3      231.94      266.35      5.73 o
   1  10   3       21.36       18.88      1.38 o
   2  10   3     2626.40     2747.61     41.46 o
   3  10   3        9.24        7.37      0.85 o
   4  10   3       39.86       28.56      2.53 o
   5  10   3        0.33        0.71      2.03 o
   6  10   3      174.62      198.91      5.48 o
  -8  11   3       21.57       19.04      1.45 o
  -7  11   3       19.27       15.29      1.28 o
  -6  11   3       10.88       11.67      1.32 o
  -5  11   3        0.15        1.54      1.26 o
  -4  11   3       29.02       23.64      1.49 o
  -3  11   3        3.24        4.49      0.79 o
  -2  11   3      198.42      190.93      7.49 o
  -1  11   3        1.34        1.51      1.09 o
   0  11   3       86.64       76.07      3.64 o
   1  11   3       81.26       87.60      4.32 o
   2  11   3       89.14       95.25      8.28 o
   3  11   3       75.27       83.54      4.85 o
   4  11   3       96.75      101.30      3.20 o
   5  11   3       10.32       11.51      2.01 o
  -6  12   3       13.49       12.00      2.56 o
  -5  12   3      148.94      133.91      9.87 o
  -4  12   3        0.46        0.92      0.88 o
  -3  12   3       10.13        9.86      1.88 o
  -2  12   3       28.10       22.51      1.50 o
  -1  12   3       70.51       75.29      5.65 o
   0  12   3       33.81       35.28      1.54 o
   1  12   3       29.67       31.88      3.26 o
   2  12   3       80.45       70.53      5.57 o
   3  12   3        8.75        9.46      1.31 o
  -4  13   3        7.33       16.73      2.16 o
  -3  13   3       74.00       74.92      4.44 o
  -2  13   3        7.05        6.08      1.15 o
  -1  13   3       55.24       78.32      3.54 o
   0  13   3       14.09        9.66      2.37 o
   1  13   3       31.60       34.45      3.14 o
 -13   0   4       21.73       24.38      2.10 o
 -12   0   4        4.16       -1.36      1.89 o
 -11   0   4      157.70      171.24     11.62 o
 -10   0   4       16.41       11.24      2.05 o
  -9   0   4        0.84       -1.72      1.57 o
  -8   0   4       41.28       52.01      5.07 o
  -7   0   4     1068.83     1097.32     24.36 o
  -6   0   4       38.14       63.47      2.28 o
  -5   0   4      259.58      238.80      4.68 o
  -4   0   4     1389.19     1340.35     36.12 o
  -3   0   4      461.18      485.83      8.23 o
  -2   0   4       36.60       38.80      0.86 o
  -1   0   4      531.56      505.76     11.47 o
   0   0   4      358.56      360.51      4.91 o
   1   0   4        1.03        1.26      0.78 o
   2   0   4     1647.28     1802.76     59.90 o
   3   0   4      534.16      516.41     14.67 o
   4   0   4       20.14       16.85      1.26 o
   5   0   4      404.46      430.45      7.46 o
   6   0   4      146.80      162.56      3.75 o
   7   0   4      866.63      939.26     16.05 o
   8   0   4      106.71       97.30      5.41 o
   9   0   4       79.77       75.57      6.81 o
 -13   1   4       97.76       90.47      5.12 o
 -12   1   4      107.60       92.09      2.67 o
 -11   1   4        0.05        1.56      0.73 o
 -10   1   4      143.32      145.59      3.42 o
  -9   1   4       30.47       26.78      1.40 o
  -8   1   4        1.54        0.23      0.91 o
  -7   1   4      687.48      598.76     12.05 o
  -6   1   4        3.71        6.63      0.80 o
  -5   1   4       79.09       51.26      2.18 o
  -4   1   4       76.94       71.63      2.00 o
  -3   1   4      326.71      341.95      3.90 o
  -2   1   4      648.65      666.15      6.60 o
  -1   1   4     2634.41     2799.34     24.48 o
   0   1   4      240.92      202.94      2.69 o
   1   1   4      939.73     1008.26     10.54 o
   2   1   4      243.62      221.63      3.81 o
   3   1   4       75.01       56.87      1.58 o
   4   1   4       71.66       76.92      2.26 o
   5   1   4       54.34       54.01      1.50 o
   6   1   4        0.19        0.39      0.57 o
   7   1   4      116.32      117.43      2.75 o
   8   1   4       39.86       43.35      3.38 o
   9   1   4        0.05        1.36      2.15 o
 -13   2   4        7.42        3.91      1.84 o
 -12   2   4      162.92      156.20      6.41 o
 -11   2   4        1.48       -1.24      2.31 o
 -10   2   4     1510.32     1556.55     38.34 o
  -9   2   4      419.58      388.52     15.32 o
  -8   2   4      185.47      175.56      3.17 o
  -7   2   4        2.11        1.60      0.43 o
  -6   2   4       65.24       43.32      1.98 o
  -5   2   4      555.18      583.83      9.52 o
  -4   2   4        0.69        0.94      0.45 o
  -3   2   4        4.78        4.95      0.41 o
  -2   2   4     1053.03     1145.52     10.35 o
  -1   2   4       75.06       49.85      1.10 o
   0   2   4       40.31       51.79      1.31 o
   1   2   4      168.80      130.64      1.61 o
   2   2   4      447.66      532.77      5.53 o
   3   2   4        3.28        0.58      0.36 o
   4   2   4        0.60        0.83      0.25 o
   5   2   4        8.73       13.37      0.75 o
   6   2   4        1.89        1.66      0.37 o
   7   2   4      160.08      184.33      4.51 o
   8   2   4      313.91      332.42      8.44 o
   9   2   4        0.27       -0.12      0.44 o
 -12   3   4       13.95       12.64      1.29 o
 -11   3   4       20.30       18.49      0.96 o
 -10   3   4      123.70      102.58      5.27 o
  -9   3   4      212.63      192.00      5.98 o
  -8   3   4       58.75       54.81      2.96 o
  -7   3   4       46.53       34.55      1.75 o
  -6   3   4       52.17       46.97      1.07 o
  -5   3   4      246.01      230.32      7.65 o
  -4   3   4      124.20      131.97      3.75 o
  -3   3   4        2.10        1.99      0.44 o
  -2   3   4      318.13      318.12      4.13 o
  -1   3   4     6189.20     6826.51     63.55 o
   0   3   4      156.99      122.49      2.33 o
   1   3   4       12.78       20.45      0.84 o
   2   3   4      217.18      195.40      2.35 o
   3   3   4       14.11       13.97      0.43 o
   4   3   4       18.18       17.20      1.21 o
   5   3   4      102.91      105.92      1.96 o
   6   3   4       36.78       45.29      1.19 o
   7   3   4        3.48        3.61      1.55 o
   8   3   4        4.19        3.90      0.65 o
   9   3   4       48.29       40.78      5.18 o
 -12   4   4       25.28       23.11      1.73 o
 -11   4   4        3.57        4.09      1.58 o
 -10   4   4      722.12      672.40     18.20 o
  -9   4   4      312.82      290.50      5.79 o
  -8   4   4        0.38        1.06      0.64 o
  -7   4   4       29.91       36.49      0.99 o
  -6   4   4      548.97      542.74      7.85 o
  -5   4   4      333.29      361.55      4.65 o
  -4   4   4       45.33       51.14      1.90 o
  -3   4   4      249.58      276.15      3.14 o
  -2   4   4      673.34      749.42     10.85 o
  -1   4   4        0.47        2.10      0.47 o
   0   4   4       18.88       28.24      1.12 o
   1   4   4       14.30        5.78      0.43 o
   2   4   4      114.04      137.43      2.24 o
   3   4   4       99.61       89.11      1.92 o
   4   4   4        0.04        1.32      0.32 o
   5   4   4      368.16      379.83      5.41 o
   6   4   4       80.47       76.75      2.11 o
   7   4   4       22.81       26.06      0.98 o
   8   4   4      281.26      277.78      6.82 o
 -12   5   4        0.75        2.17      1.10 o
 -11   5   4      104.70       97.31      2.58 o
 -10   5   4       24.61       19.53      2.06 o
  -9   5   4       92.08       88.61      1.79 o
  -8   5   4        2.54        2.97      0.86 o
  -7   5   4        1.25        1.40      0.67 o
  -6   5   4       17.48       12.40      0.75 o
  -5   5   4      135.07      115.26      2.46 o
  -4   5   4      155.57      135.19      2.30 o
  -3   5   4      417.76      444.07      5.14 o
  -2   5   4       76.32       71.64      1.75 o
  -1   5   4     1617.93     1970.82     20.12 o
   0   5   4      294.00      263.55      3.98 o
   1   5   4      346.99      377.07      4.79 o
   2   5   4      402.53      385.57      7.20 o
   3   5   4        4.32        4.06      0.37 o
   4   5   4      584.79      577.19     10.51 o
   5   5   4       32.94       33.18      0.75 o
   6   5   4       67.89       63.33      2.12 o
   7   5   4       28.03       26.35      1.36 o
   8   5   4       12.06       13.86      1.03 o
 -12   6   4        1.91        6.53      1.39 o
 -11   6   4       52.87       41.10      1.92 o
 -10   6   4       17.71       22.69      3.18 o
  -9   6   4        0.98        0.67      1.15 o
  -8   6   4       45.89       53.48      2.90 o
  -7   6   4      485.96      483.03     13.57 o
  -6   6   4        5.32        5.20      0.56 o
  -5   6   4       16.38       15.05      1.19 o
  -4   6   4       21.54       23.32      1.11 o
  -3   6   4        3.11        4.00      0.82 o
  -2   6   4        4.00        2.51      0.56 o
  -1   6   4        0.07       -0.25      0.34 o
   0   6   4        4.09        3.63      0.40 o
   1   6   4       33.06       25.22      1.20 o
   2   6   4      237.87      221.80      2.99 o
   3   6   4      131.75      130.79      2.94 o
   4   6   4      315.05      307.55      4.91 o
   5   6   4       46.83       38.82      2.19 o
   6   6   4       32.01       23.77      1.27 o
   7   6   4      324.03      337.89     11.03 o
   8   6   4        1.53        0.78      1.45 o
 -11   7   4        2.50       -1.11      1.14 o
 -10   7   4       25.00       29.96      3.21 o
  -9   7   4        1.88        4.48      0.77 o
  -8   7   4       72.58       80.44      5.26 o
  -7   7   4       84.36       80.61      2.59 o
  -6   7   4       26.70       23.68      1.74 o
  -5   7   4        2.51        2.31      1.02 o
  -4   7   4      516.94      491.10     15.46 o
  -3   7   4      426.13      447.68      6.15 o
  -2   7   4      204.09      191.22      2.95 o
  -1   7   4      824.06      824.32      8.92 o
   0   7   4      140.44      132.32      3.19 o
   1   7   4     1455.51     1506.16     18.35 o
   2   7   4      128.32      141.17      2.45 o
   3   7   4       25.27       28.24      2.03 o
   4   7   4        2.27       -0.23      0.69 o
   5   7   4        0.74        0.01      0.76 o
   6   7   4        8.70        7.65      0.75 o
   7   7   4        7.73        5.32      1.79 o
 -10   8   4        3.05        4.07      2.59 o
  -9   8   4       33.55       43.21      4.86 o
  -8   8   4       58.67       58.45      2.38 o
  -7   8   4       44.02       42.15      2.37 o
  -6   8   4       15.54       15.93      1.06 o
  -5   8   4       59.78       59.20      1.46 o
  -4   8   4      597.00      580.74     11.30 o
  -3   8   4      157.94      155.44      4.86 o
  -2   8   4      199.80      198.18      4.37 o
  -1   8   4       39.38       39.34      1.13 o
   0   8   4        0.80        4.18      0.70 o
   1   8   4        8.55       11.47      0.67 o
   2   8   4     1368.42     1350.63     18.86 o
   3   8   4        1.67        2.49      0.69 o
   4   8   4        2.68        3.55      1.12 o
   5   8   4       23.80       21.67      2.11 o
   6   8   4       97.21       87.40      8.17 o
   7   8   4       12.91       16.26      1.79 o
 -10   9   4      278.51      265.42     12.04 o
  -9   9   4       99.27       96.83      4.09 o
  -8   9   4       28.60       36.02      2.26 o
  -7   9   4       66.64       57.21      2.62 o
  -6   9   4        9.33       16.19      1.15 o
  -5   9   4       75.59       78.68      4.46 o
  -4   9   4       23.94       19.23      0.94 o
  -3   9   4      123.84      116.47      3.82 o
  -2   9   4        5.50        6.06      1.02 o
  -1   9   4     3948.87     4030.24     52.85 o
   0   9   4       59.94       62.41      1.75 o
   1   9   4      183.21      166.28      5.09 o
   2   9   4        2.37        1.68      0.96 o
   3   9   4        0.03       -0.05      0.47 o
   4   9   4        2.94        5.87      1.09 o
   5   9   4       43.16       40.06      1.69 o
   6   9   4       44.77       37.15      4.02 o
  -9  10   4        0.00        0.31      1.65 o
  -8  10   4        5.16        4.14      1.03 o
  -7  10   4       31.94       30.70      3.15 o
  -6  10   4        1.47        2.95      1.31 o
  -5  10   4      233.15      250.62     12.87 o
  -4  10   4      288.36      293.26      7.42 o
  -3  10   4      333.49      357.06      7.10 o
  -2  10   4       65.23       67.97      2.59 o
  -1  10   4       51.29       50.27      1.87 o
   0  10   4        0.59        0.78      0.57 o
   1  10   4      140.95      152.19      5.47 o
   2  10   4        0.20        1.31      0.72 o
   3  10   4        0.67        1.99      2.11 o
   4  10   4       39.72       39.65      1.65 o
   5  10   4       56.95       61.08      2.64 o
  -8  11   4       12.11        9.45      1.67 o
  -7  11   4       10.59        6.96      0.92 o
  -6  11   4        1.82        3.03      1.50 o
  -5  11   4        5.61        9.31      1.78 o
  -4  11   4       80.63       84.45      2.28 o
  -3  11   4       33.78       23.97      1.85 o
  -2  11   4        2.52        3.94      1.22 o
  -1  11   4     1242.90     1329.69     20.73 o
   0  11   4      248.12      256.57      4.88 o
   1  11   4        0.00        1.50      1.59 o
   2  11   4       45.16       47.06      3.81 o
   3  11   4        9.85        8.94      3.07 o
   4  11   4        5.68       10.28      1.27 o
  -6  12   4      109.18      115.84      5.77 o
  -5  12   4      153.23      158.01      7.41 o
  -4  12   4       33.24       26.35      1.68 o
  -3  12   4        0.41        1.03      0.78 o
  -2  12   4        8.35        6.06      1.15 o
  -1  12   4        2.36        1.76      0.87 o
   0  12   4        9.05        9.52      1.29 o
   1  12   4        0.17        0.86      0.59 o
   2  12   4        2.94       -1.07      1.16 o
  -3  13   4        8.78       10.36      1.78 o
  -2  13   4       11.38       16.69      2.16 o
  -1  13   4       25.86       29.58      1.80 o
 -13   1   5      180.99      173.39      6.24 o
 -12   1   5       17.05       17.20      1.32 o
 -11   1   5       28.12       26.64      1.87 o
 -10   1   5       54.65       57.64      4.73 o
  -9   1   5        0.03       -1.04      1.03 o
  -8   1   5      157.39      155.83      5.53 o
  -7   1   5      228.02      237.15      5.00 o
  -6   1   5      179.11      195.63      2.73 o
  -5   1   5      193.25      199.62      3.89 o
  -4   1   5      479.51      522.64      6.09 o
  -3   1   5       15.18       24.07      0.65 o
  -2   1   5      343.60      346.87      3.83 o
  -1   1   5      903.33      989.90      9.75 o
   0   1   5       16.60       18.62      0.60 o
   1   1   5        3.54        5.00      0.54 o
   2   1   5      101.21       97.97      3.03 o
   3   1   5      293.51      281.95      7.03 o
   4   1   5      645.68      717.49     26.49 o
   5   1   5      106.17      108.68      6.81 o
   6   1   5      133.02      130.77      2.38 o
   7   1   5      478.64      478.50     11.01 o
   8   1   5      135.31      134.90      7.14 o
 -13   2   5        4.64        9.31      1.42 o
 -12   2   5       58.03       48.89      2.96 o
 -11   2   5       29.95       35.68      2.48 o
 -10   2   5      198.98      189.42      6.38 o
  -9   2   5       32.91       37.88      1.65 o
  -8   2   5       99.11       82.95      3.34 o
  -7   2   5       12.86       16.30      1.26 o
  -6   2   5        4.54        4.06      0.58 o
  -5   2   5       28.59       23.17      0.95 o
  -4   2   5     2216.36     2458.52     24.95 o
  -3   2   5       98.72      107.21      2.52 o
  -2   2   5      370.69      414.87      4.00 o
  -1   2   5       14.86       14.53      0.83 o
   0   2   5       37.44       25.55      0.72 o
   1   2   5        3.32        2.33      0.31 o
   2   2   5       41.74       50.91      1.22 o
   3   2   5       74.85       71.18      1.66 o
   4   2   5       32.43       31.54      2.25 o
   5   2   5      125.92      136.86      1.97 o
   6   2   5       85.11       85.84      1.45 o
   7   2   5       10.82        9.37      2.00 o
   8   2   5       24.67       20.55      1.03 o
 -12   3   5      202.47      156.06      3.82 o
 -11   3   5      145.19      145.59      2.97 o
 -10   3   5        0.44        0.25      1.59 o
  -9   3   5      466.62      452.12     17.45 o
  -8   3   5        2.33        3.32      0.66 o
  -7   3   5       27.74       20.69      1.68 o
  -6   3   5       27.58       30.65      1.19 o
  -5   3   5       11.72       14.40      1.15 o
  -4   3   5       26.35       21.73      0.66 o
  -3   3   5       19.56       23.82      1.02 o
  -2   3   5      167.99      163.57      2.27 o
  -1   3   5       33.17       41.58      1.24 o
   0   3   5        0.43        0.71      0.23 o
   1   3   5      369.63      356.11      4.23 o
   2   3   5        1.03        3.02      0.33 o
   3   3   5       24.71       20.23      0.89 o
   4   3   5        4.17        2.35      0.45 o
   5   3   5       92.83       88.14      1.51 o
   6   3   5      247.97      238.40      4.38 o
   7   3   5      134.56      127.87      3.48 o
   8   3   5       11.07        8.46      0.64 o
 -12   4   5        8.87        7.95      1.45 o
 -11   4   5       25.19       22.04      1.25 o
 -10   4   5      207.37      202.90      7.59 o
  -9   4   5       51.10       49.41      1.81 o
  -8   4   5       27.43       30.48      1.42 o
  -7   4   5       41.46       42.67      1.49 o
  -6   4   5       84.28       82.74      2.30 o
  -5   4   5       28.63       30.91      1.00 o
  -4   4   5     1771.61     1951.48     20.08 o
  -3   4   5        0.19        1.36      0.37 o
  -2   4   5      171.27      189.86      2.38 o
  -1   4   5       12.57        9.59      0.65 o
   0   4   5       71.35       78.38      1.63 o
   1   4   5        8.33        9.07      0.61 o
   2   4   5      285.05      300.74      3.66 o
   3   4   5       10.43        6.47      0.86 o
   4   4   5       32.78       32.24      1.36 o
   5   4   5       45.90       47.33      1.48 o
   6   4   5       61.69       65.29      2.07 o
   7   4   5       75.99       69.96      4.60 o
   8   4   5        5.64        4.30      0.62 o
 -12   5   5       14.69       13.02      2.23 o
 -11   5   5       89.51       80.21      4.12 o
 -10   5   5       15.68       15.45      1.97 o
  -9   5   5      251.38      262.11      4.28 o
  -8   5   5      173.28      180.60      3.90 o
  -7   5   5       29.68       27.02      2.28 o
  -6   5   5      444.21      480.54      9.03 o
  -5   5   5        4.81        5.51      1.23 o
  -4   5   5      149.80      162.39      2.57 o
  -3   5   5       46.50       64.57      1.29 o
  -2   5   5      259.87      235.43      3.66 o
  -1   5   5      135.08      161.54      2.33 o
   0   5   5       32.16       23.52      0.87 o
   1   5   5        2.44        1.80      0.36 o
   2   5   5      149.47      149.01      2.19 o
   3   5   5        5.42       10.59      0.83 o
   4   5   5       50.89       40.73      1.40 o
   5   5   5       51.13       40.28      1.38 o
   6   5   5       10.80       12.51      1.62 o
   7   5   5      312.50      303.87     10.81 o
 -11   6   5        7.19        9.17      1.16 o
 -10   6   5       19.15       23.63      3.40 o
  -9   6   5       13.53       12.96      2.45 o
  -8   6   5        1.76       -0.28      1.76 o
  -7   6   5      322.33      296.76      6.14 o
  -6   6   5      487.56      494.92      9.20 o
  -5   6   5      717.50      776.28      9.68 o
  -4   6   5      464.81      533.10      8.21 o
  -3   6   5      614.50      630.53     12.40 o
  -2   6   5      588.45      647.74      9.99 o
  -1   6   5        2.63        6.31      0.51 o
   0   6   5       51.25       49.12      1.32 o
   1   6   5       83.94       72.80      2.34 o
   2   6   5      152.97      160.84      3.23 o
   3   6   5       32.52       33.51      1.15 o
   4   6   5        6.62        9.28      0.95 o
   5   6   5       19.70       26.72      1.34 o
   6   6   5        5.20       11.12      1.36 o
   7   6   5       43.48       46.34      2.75 o
 -11   7   5       16.50       10.49      1.53 o
 -10   7   5      202.86      205.87      6.99 o
  -9   7   5        3.66        6.83      2.02 o
  -8   7   5       99.09      119.14      6.99 o
  -7   7   5        4.00        3.07      0.76 o
  -6   7   5        0.68        3.69      1.09 o
  -5   7   5       59.69       60.64      1.43 o
  -4   7   5       15.42       11.55      0.93 o
  -3   7   5       45.40       31.70      2.90 o
  -2   7   5        1.52        2.54      0.45 o
  -1   7   5     1779.56     1742.68     19.12 o
   0   7   5      187.41      183.32      6.39 o
   1   7   5      477.50      494.21      8.03 o
   2   7   5        9.85       13.23      0.81 o
   3   7   5      306.42      304.27      5.41 o
   4   7   5      196.56      195.42      7.41 o
   5   7   5       46.28       47.55      3.97 o
   6   7   5       64.40       58.28      5.62 o
 -10   8   5       50.02       51.95      2.46 o
  -9   8   5       12.49       19.55      2.61 o
  -8   8   5        1.20        4.31      3.11 o
  -7   8   5      442.97      467.99     22.66 o
  -6   8   5      419.64      417.11     15.28 o
  -5   8   5       24.07       23.47      1.04 o
  -4   8   5     1490.58     1516.79     19.51 o
  -3   8   5       62.69       71.36      2.40 o
  -2   8   5      549.40      547.03     10.54 o
  -1   8   5       88.37       68.38      1.58 o
   0   8   5        6.23        6.44      0.70 o
   1   8   5        0.94        3.85      1.18 o
   2   8   5      137.27      145.74      5.04 o
   3   8   5       60.27       69.51      2.52 o
   4   8   5      190.00      197.48      5.79 o
   5   8   5       11.19        6.83      1.07 o
   6   8   5       85.31       79.39      8.55 o
  -9   9   5        0.05        6.62      1.39 o
  -8   9   5       88.46       86.49      3.06 o
  -7   9   5      104.96      103.67      5.45 o
  -6   9   5      122.98       96.44      3.86 o
  -5   9   5       61.99       60.47      2.89 o
  -4   9   5       64.79       57.20      3.08 o
  -3   9   5       72.38       66.43      1.75 o
  -2   9   5       82.49       88.58      2.72 o
  -1   9   5      326.87      340.02      5.11 o
   0   9   5       36.47       29.16      1.33 o
   1   9   5       93.20      105.18      3.39 o
   2   9   5       30.63       32.09      2.96 o
   3   9   5        0.00       -0.40      1.61 o
   4   9   5       26.38       35.80      2.39 o
   5   9   5       15.88       16.54      1.40 o
  -8  10   5       67.84       67.59      2.83 o
  -7  10   5        3.36        1.53      1.88 o
  -6  10   5        1.23        3.59      0.83 o
  -5  10   5       32.83       40.85      2.33 o
  -4  10   5     1488.20     1607.96     24.62 o
  -3  10   5      135.16      130.46      3.89 o
  -2  10   5       76.70       68.79      3.70 o
  -1  10   5      115.56      114.76      2.17 o
   0  10   5       75.29       81.91      3.62 o
   1  10   5        1.25        0.67      0.59 o
   2  10   5       89.32       66.08      4.21 o
   3  10   5        3.04        3.05      1.59 o
   4  10   5       29.92       31.34      4.36 o
  -7  11   5        8.67       10.21      2.03 o
  -6  11   5       43.24       41.58      1.82 o
  -5  11   5        6.46        9.76      3.16 o
  -4  11   5      556.26      593.65     11.39 o
  -3  11   5       13.48       14.31      1.89 o
  -2  11   5       98.51      100.17      2.95 o
  -1  11   5       24.00       18.40      2.41 o
   0  11   5       42.47       46.31      3.20 o
   1  11   5        4.63        6.32      0.83 o
   2  11   5        0.17        1.04      1.35 o
  -5  12   5        6.90        7.40      1.68 o
  -4  12   5      223.29      242.05      6.57 o
  -3  12   5       74.42       69.18      3.05 o
  -2  12   5       51.39       58.15      4.84 o
  -1  12   5       21.30       25.36      1.87 o
   0  12   5        9.63       13.90      2.97 o
 -13   0   6       11.08       11.63      1.66 o
 -12   0   6        9.17       19.38      8.16 o
 -11   0   6        5.02        8.49      1.66 o
 -10   0   6       75.71       71.45      3.43 o
  -9   0   6      131.54      144.24      4.84 o
  -8   0   6      162.99      161.52     10.53 o
  -7   0   6      577.34      607.35     11.08 o
  -6   0   6      463.91      464.61      8.79 o
  -5   0   6     1161.25     1194.57     25.74 o
  -4   0   6      299.35      396.10      9.95 o
  -3   0   6       71.46       70.80      2.62 o
  -2   0   6        1.99       -0.01      0.32 o
  -1   0   6        3.73        3.29      0.60 o
   0   0   6     1260.26     1210.69     20.33 o
   1   0   6      207.08      170.99      3.79 o
   2   0   6      398.82      420.27     15.35 o
   3   0   6      629.51      577.15     19.89 o
   4   0   6     1740.38     1868.87     60.55 o
   6   0   6      184.64      186.18      8.87 o
   7   0   6       46.96       45.09      4.00 o
 -13   1   6       50.05       48.30      7.31 o
 -12   1   6       57.31       50.56      4.17 o
 -11   1   6       65.49       47.09      3.50 o
 -10   1   6       25.88       26.15      2.37 o
  -9   1   6       53.06       58.60      6.02 o
  -8   1   6       38.63       45.08      2.20 o
  -7   1   6      158.11      181.01      3.97 o
  -6   1   6       95.43       97.96      1.64 o
  -5   1   6       20.19       10.46      1.32 o
  -4   1   6       10.55       16.16      0.95 o
  -3   1   6        1.43        1.14      0.22 o
  -2   1   6       94.55       88.42      1.27 o
  -1   1   6      122.40      119.08      1.54 o
   0   1   6        5.62        4.74      0.39 o
   1   1   6        4.84        3.29      0.72 o
   2   1   6       36.28       42.96      3.89 o
   3   1   6      264.86      281.04      6.24 o
   4   1   6       18.25       10.75      2.13 o
   5   1   6        3.46        4.94      4.76 o
   6   1   6      261.24      273.22     11.57 o
   7   1   6        0.08        8.11      2.81 o
 -13   2   6       15.20       16.84      2.19 o
 -12   2   6      203.63      211.32      5.27 o
 -11   2   6       17.51       13.16      2.64 o
 -10   2   6        0.01        1.53      1.42 o
  -9   2   6       28.07       23.88      1.77 o
  -8   2   6        2.71        4.31      1.08 o
  -7   2   6       21.15       16.35      1.18 o
  -6   2   6        5.50        1.78      0.57 o
  -5   2   6        5.42        6.81      0.72 o
  -4   2   6      416.67      422.56      7.25 o
  -3   2   6      224.29      223.54      2.94 o
  -2   2   6        0.33        0.37      0.28 o
  -1   2   6       22.12       25.90      0.99 o
   0   2   6      144.23      155.23      1.74 o
   1   2   6        7.53        5.08      0.96 o
   2   2   6       39.78       43.78      2.24 o
   3   2   6       91.44       77.82      4.18 o
   4   2   6      708.53      728.74     27.90 o
   5   2   6       67.74       62.71      4.43 o
   6   2   6       88.96       71.39      4.38 o
   7   2   6       29.43       22.27      3.14 o
 -12   3   6       75.72       88.45      6.51 o
 -11   3   6      158.02      153.58      5.94 o
 -10   3   6       22.80       21.71      0.99 o
  -9   3   6       69.21       82.49      3.20 o
  -8   3   6        8.94       13.31      0.97 o
  -7   3   6      464.68      478.22     11.24 o
  -6   3   6       28.36       31.11      1.76 o
  -5   3   6      347.20      351.40      4.09 o
  -4   3   6        0.25        1.30      0.56 o
  -3   3   6      129.63      109.07      2.19 o
  -2   3   6       30.67       35.93      0.93 o
  -1   3   6      751.67      815.48     11.22 o
   0   3   6        2.00        2.05      0.53 o
   1   3   6      301.24      302.77      3.57 o
   2   3   6       11.23        7.12      0.61 o
   3   3   6      439.28      490.07     12.14 o
   4   3   6       98.83      104.85      3.58 o
   5   3   6        0.67        3.05      1.46 o
   6   3   6        6.20        7.41      0.88 o
   7   3   6       10.08       17.41      2.81 o
 -12   4   6      296.06      299.34      6.71 o
 -11   4   6       44.82       45.30      1.56 o
 -10   4   6        3.14        3.06      1.42 o
  -9   4   6      330.70      332.07      5.30 o
  -8   4   6       21.65       21.32      1.30 o
  -7   4   6       65.87       63.40      2.58 o
  -6   4   6       78.74       64.20      1.87 o
  -5   4   6       11.78       11.96      0.76 o
  -4   4   6      199.64      180.93      2.72 o
  -3   4   6       21.29       20.59      1.29 o
  -2   4   6      284.70      268.45      4.32 o
  -1   4   6        1.08        0.54      0.33 o
   0   4   6      292.55      299.18      4.64 o
   1   4   6       14.61        8.39      0.84 o
   2   4   6       45.23       47.71      1.29 o
   3   4   6      135.03      138.40      3.05 o
   4   4   6      863.14      846.70     10.37 o
   5   4   6        3.92        3.60      2.71 o
   6   4   6      239.39      224.84     14.43 o
 -12   5   6       50.40       46.86      3.18 o
 -11   5   6        1.59        1.17      0.84 o
 -10   5   6       15.74       19.02      1.65 o
  -9   5   6      153.18      157.44      8.47 o
  -8   5   6      242.37      263.85      9.50 o
  -7   5   6      131.10      140.48      6.49 o
  -6   5   6      266.32      288.91      4.47 o
  -5   5   6      366.30      396.82      5.90 o
  -4   5   6      181.37      179.98      2.71 o
  -3   5   6      171.59      150.67      3.22 o
  -2   5   6       74.59       76.55      2.23 o
  -1   5   6       18.19       17.02      0.78 o
   0   5   6       23.20       19.44      0.85 o
   1   5   6       47.03       55.13      1.38 o
   2   5   6        5.33        2.13      0.32 o
   3   5   6      133.36      116.75      1.73 o
   4   5   6       17.92       18.90      1.31 o
   5   5   6        1.16        1.43      2.32 o
   6   5   6      231.88      214.16      6.34 o
 -11   6   6        4.79        6.86      1.22 o
 -10   6   6       24.50       32.28      2.71 o
  -9   6   6       80.07       84.16      4.12 o
  -8   6   6        5.88        2.18      1.64 o
  -7   6   6       25.96       34.37      1.43 o
  -6   6   6       63.50       61.35      2.10 o
  -5   6   6      107.17       98.34      2.01 o
  -4   6   6      454.37      420.53      6.71 o
  -3   6   6        0.89        2.36      0.64 o
  -2   6   6      284.21      262.36      5.03 o
  -1   6   6       15.89       11.31      0.84 o
   0   6   6      411.49      396.71      5.05 o
   1   6   6       18.90       15.26      0.69 o
   2   6   6        6.98       10.58      0.68 o
   3   6   6       30.30       28.06      1.84 o
   4   6   6      141.06      117.63      3.45 o
   5   6   6      114.31       97.03      4.78 o
   6   6   6       52.12       45.69      6.54 o
 -11   7   6        0.95        4.36      1.44 o
 -10   7   6      151.45      146.56      6.02 o
  -9   7   6      171.74      188.14     11.49 o
  -8   7   6       59.05       49.34      3.20 o
  -7   7   6      604.30      656.05     11.58 o
  -6   7   6      222.94      226.29      5.50 o
  -5   7   6      366.50      370.43      6.02 o
  -4   7   6      534.65      571.57     11.96 o
  -3   7   6       12.17       14.57      0.83 o
  -2   7   6        4.70        6.40      0.81 o
  -1   7   6        6.82        6.40      0.63 o
   0   7   6       20.62       22.20      1.06 o
   1   7   6      110.68      107.19      2.51 o
   2   7   6       58.11       55.32      2.67 o
   3   7   6       23.61       23.27      2.32 o
   4   7   6        0.61        1.87      1.44 o
   5   7   6       66.49       72.11      6.07 o
 -10   8   6       21.35       17.09      2.54 o
  -9   8   6        0.02       -0.76      1.37 o
  -8   8   6       31.84       28.65      2.12 o
  -7   8   6      129.63      148.56      6.49 o
  -6   8   6       14.26       13.53      1.05 o
  -5   8   6       20.31       19.40      1.22 o
  -4   8   6      550.93      525.60     14.06 o
  -3   8   6       65.48       66.39      2.25 o
  -2   8   6       30.64       28.52      1.22 o
  -1   8   6       12.69       11.61      0.80 o
   0   8   6       84.41       83.09      2.22 o
   1   8   6        0.16        0.81      0.94 o
   2   8   6       41.30       38.93      1.40 o
   3   8   6       21.23       16.82      2.12 o
   4   8   6       21.82       17.65      1.48 o
  -9   9   6      132.31      147.34      4.59 o
  -8   9   6       29.38       22.75      1.75 o
  -7   9   6      348.75      372.60      7.78 o
  -6   9   6        3.50        2.90      1.67 o
  -5   9   6      147.64      156.60      5.61 o
  -4   9   6       26.00       29.30      1.77 o
  -3   9   6        0.10        0.57      0.39 o
  -2   9   6      121.53      118.67      3.18 o
  -1   9   6      312.18      287.11      6.67 o
   0   9   6        0.36        0.51      0.67 o
   1   9   6       93.58       86.69      4.00 o
   2   9   6        2.69        2.76      1.21 o
   3   9   6      157.17      155.02      5.35 o
  -8  10   6       52.49       53.01      5.93 o
  -7  10   6      188.16      197.23      4.60 o
  -6  10   6       12.56        8.56      1.36 o
  -5  10   6       90.64       85.72      2.86 o
  -4  10   6        3.14        2.82      1.14 o
  -3  10   6        4.94        3.83      0.75 o
  -2  10   6       22.59       22.69      1.17 o
  -1  10   6        3.15        7.21      1.85 o
   0  10   6       14.15       14.77      1.60 o
   1  10   6        7.12       12.05      1.42 o
   2  10   6        4.62        6.72      1.79 o
  -6  11   6       57.91       68.74      4.33 o
  -5  11   6      221.75      239.03      5.37 o
  -4  11   6        9.20        3.33      2.91 o
  -3  11   6       35.33       31.92      2.56 o
  -2  11   6       24.47       28.25      2.53 o
  -1  11   6        2.79        6.15      1.17 o
   0  11   6        4.33        3.46      1.60 o
   1  11   6       77.38       89.90      5.07 o
 -12   1   7        9.48       19.09      6.84 o
 -11   1   7       41.72       33.67      6.10 o
 -10   1   7      114.93      104.48      2.84 o
  -9   1   7       90.14       78.88      4.39 o
  -8   1   7      296.40      300.28      4.92 o
  -7   1   7      252.22      273.26      4.59 o
  -6   1   7        0.06       -0.57      0.46 o
  -5   1   7        1.77        2.34      0.65 o
  -4   1   7       13.77       13.57      0.79 o
  -3   1   7      696.57      682.75      6.80 o
  -2   1   7      180.84      179.50      2.08 o
  -1   1   7       24.99       22.72      0.66 o
   0   1   7       24.14       23.02      2.54 o
   1   1   7     2779.56     2896.75     83.08 o
   2   1   7       24.52       25.86      1.35 o
   3   1   7       42.40       38.49      3.35 o
   4   1   7       15.44       16.15      3.41 o
   5   1   7       66.62       65.14      2.68 o
   6   1   7       35.57       27.26      3.78 o
 -12   2   7        0.04       -1.26      0.84 o
 -11   2   7        6.98        8.87      2.04 o
 -10   2   7       38.65       35.44      2.90 o
  -9   2   7        0.78        1.43      2.05 o
  -8   2   7        0.07        0.08      0.56 o
  -7   2   7        0.76        0.85      0.63 o
  -6   2   7       14.94       17.64      0.97 o
  -5   2   7      177.86      170.86      2.38 o
  -4   2   7      127.79      139.89      2.36 o
  -3   2   7      321.56      315.55      3.64 o
  -2   2   7       28.90       24.82      0.96 o
  -1   2   7        5.16        4.03      0.29 o
   0   2   7     1507.27     1488.94     14.62 o
   1   2   7        6.15       11.52      1.13 o
   2   2   7       21.43       23.79      1.73 o
   3   2   7      204.12      191.64     11.62 o
   4   2   7       12.92       16.39      1.05 o
   5   2   7        8.92        8.76      2.42 o
   6   2   7        0.36        0.25      0.56 o
 -12   3   7      138.74      110.56      4.80 o
 -11   3   7       20.46       30.94      3.64 o
 -10   3   7       13.56       14.77      1.07 o
  -9   3   7        0.40        1.15      0.67 o
  -8   3   7        8.21        4.82      0.77 o
  -7   3   7        6.09       10.98      1.06 o
  -6   3   7      105.59      107.63      3.39 o
  -5   3   7       26.89       21.51      1.10 o
  -4   3   7       29.81       31.53      0.75 o
  -3   3   7       57.98       50.52      1.27 o
  -2   3   7      111.06      107.42      2.23 o
  -1   3   7        5.54        5.70      0.55 o
   0   3   7       31.01       27.36      0.98 o
   1   3   7     1015.59      961.30     17.75 o
   2   3   7        4.49        1.07      1.35 o
   3   3   7      843.78      818.93     14.70 o
   4   3   7      197.10      222.14      6.20 o
   5   3   7        0.06        0.00      0.54 o
 -12   4   7      120.27      108.52      3.75 o
 -11   4   7        6.46        4.30      4.11 o
 -10   4   7       39.11       37.80      1.97 o
  -9   4   7       11.25       12.16      1.06 o
  -8   4   7      350.28      379.14     10.79 o
  -7   4   7       48.98       52.45      1.28 o
  -6   4   7      207.55      197.50      3.26 o
  -5   4   7        0.08       -0.13      0.51 o
  -4   4   7       95.48       95.00      2.52 o
  -3   4   7        1.17        2.87      0.33 o
  -2   4   7       23.06       22.72      0.93 o
  -1   4   7       50.86       43.35      1.80 o
   0   4   7       21.25        9.81      0.81 o
   1   4   7       84.02       79.30      1.68 o
   2   4   7        0.07        0.82      1.25 o
   3   4   7      247.18      262.35      8.68 o
   4   4   7        7.75       10.62      1.15 o
   5   4   7       23.74       21.02      4.43 o
 -11   5   7       16.15       14.11      2.31 o
 -10   5   7        2.75        1.98      0.93 o
  -9   5   7      110.82      116.69      5.09 o
  -8   5   7       10.77       10.87      1.56 o
  -7   5   7        0.20        1.40      1.00 o
  -6   5   7        6.07        6.13      0.92 o
  -5   5   7       32.44       31.74      1.59 o
  -4   5   7      118.38      124.65      3.02 o
  -3   5   7        3.32        5.11      0.54 o
  -2   5   7       35.87       34.06      1.61 o
  -1   5   7       51.37       57.55      1.48 o
   0   5   7       29.68       24.83      0.89 o
   1   5   7      629.03      556.39      7.88 o
   2   5   7       20.86       18.80      1.24 o
   3   5   7      191.70      162.77      3.50 o
   4   5   7      164.20      164.69      4.21 o
   5   5   7       55.69       61.30      3.40 o
 -11   6   7       32.42       30.32      1.73 o
 -10   6   7       87.89       73.05      6.65 o
  -9   6   7       99.79      103.53      8.47 o
  -8   6   7      435.24      466.51     13.72 o
  -7   6   7      630.64      640.31     11.28 o
  -6   6   7       44.44       38.56      2.39 o
  -5   6   7      245.35      242.42      8.29 o
  -4   6   7      124.26      117.46      3.74 o
  -3   6   7        1.07        1.05      0.46 o
  -2   6   7        0.27       -0.08      0.26 o
  -1   6   7        0.10        1.28      0.65 o
   0   6   7      162.74      157.18      3.73 o
   1   6   7       43.51       34.91      1.65 o
   2   6   7        0.97        3.30      1.95 o
   3   6   7       12.09       10.14      1.30 o
   4   6   7       18.24       15.89      2.95 o
 -10   7   7       35.23       30.23      2.47 o
  -9   7   7      136.39      143.77      4.07 o
  -8   7   7       81.06       82.33      4.46 o
  -7   7   7      425.22      427.31     15.39 o
  -6   7   7        1.14        4.54      0.95 o
  -5   7   7       85.32       74.45      4.12 o
  -4   7   7        6.26       10.09      0.82 o
  -3   7   7      410.94      418.48      5.37 o
  -2   7   7      178.82      180.45      3.52 o
  -1   7   7      128.98      139.33      2.36 o
   0   7   7        3.92        6.07      0.49 o
   1   7   7      134.35      107.65      3.74 o
   2   7   7       16.34       11.13      2.67 o
   3   7   7       25.04       30.27      2.34 o
   4   7   7        3.47        6.67      1.45 o
  -9   8   7       43.82       38.88      1.79 o
  -8   8   7      228.58      244.19     10.61 o
  -7   8   7        7.06        6.64      1.82 o
  -6   8   7       67.74       60.52      3.96 o
  -5   8   7      195.58      200.17      6.52 o
  -4   8   7      249.61      240.07      4.49 o
  -3   8   7      205.29      218.42      3.68 o
  -2   8   7      206.68      192.96      5.56 o
  -1   8   7       65.66       61.62      3.69 o
   0   8   7      206.24      191.48      8.09 o
   1   8   7       19.05       19.16      1.60 o
   2   8   7        4.65        1.96      0.94 o
   3   8   7        4.98       12.69      2.35 o
  -8   9   7        4.00        5.09      1.51 o
  -7   9   7        6.29        8.57      1.14 o
  -6   9   7       21.92       26.03      1.40 o
  -5   9   7        6.73       12.83      1.48 o
  -4   9   7       27.25       37.70      1.61 o
  -3   9   7        6.44        5.57      0.99 o
  -2   9   7        4.66        7.29      1.46 o
  -1   9   7        9.05        7.63      1.28 o
   0   9   7       17.22       17.38      1.32 o
   1   9   7       30.51       20.40      2.40 o
   2   9   7       89.50      100.15      4.25 o
  -7  10   7        2.18        3.06      2.68 o
  -6  10   7        7.84        1.97      2.20 o
  -5  10   7       37.75       33.66      1.90 o
  -4  10   7        3.21        5.58      0.90 o
  -3  10   7        0.81        2.82      1.16 o
  -2  10   7        9.91       16.26      2.06 o
  -1  10   7        5.88       11.15      1.14 o
   0  10   7       92.52      102.81      7.83 o
  -4  11   7       95.18      103.72      3.13 o
  -3  11   7        8.37        6.72      1.90 o
 -12   0   8      110.45      125.06      6.54 o
 -11   0   8      163.48      148.59      5.30 o
 -10   0   8      150.69      144.62     12.22 o
  -9   0   8        5.38        5.83      2.97 o
  -8   0   8       12.28       13.52      1.48 o
  -7   0   8       39.76       41.89      1.78 o
  -6   0   8       40.12       46.57      2.10 o
  -5   0   8      169.13      152.45      3.17 o
  -4   0   8        0.07        0.30      1.11 o
  -3   0   8       56.35       53.97      2.64 o
  -2   0   8     3446.22     3615.87     53.58 o
  -1   0   8      138.00      130.15      2.33 o
   0   0   8      112.47      103.02     13.89 o
   1   0   8       10.28        9.30      1.51 o
   2   0   8       13.27        9.30      1.62 o
   3   0   8      105.75       92.88      4.87 o
   4   0   8        9.42        7.03      1.30 o
 -12   1   8       18.01       23.28      1.72 o
 -11   1   8       15.69       12.59      3.14 o
 -10   1   8        1.79        2.33      1.39 o
  -9   1   8       43.87       46.70      3.36 o
  -8   1   8       10.19        7.97      0.83 o
  -7   1   8       66.75       77.35      3.28 o
  -6   1   8      257.18      252.94      4.09 o
  -5   1   8        0.22        1.47      0.70 o
  -4   1   8       54.55       58.82      1.79 o
  -3   1   8      718.48      688.52      7.30 o
  -2   1   8      156.50      151.40      3.05 o
  -1   1   8       14.48        9.65      0.76 o
   0   1   8       58.53       47.32      5.19 o
   1   1   8       75.93       87.74      2.60 o
   2   1   8       18.00       17.50      1.26 o
   3   1   8       96.18      110.00      3.55 o
   4   1   8       18.75       11.66      3.41 o
 -12   2   8        0.16        5.46      1.88 o
 -11   2   8       59.54       46.59      2.30 o
 -10   2   8       22.62       27.22      1.59 o
  -9   2   8       10.12        7.66      1.07 o
  -8   2   8       70.02       61.85      2.25 o
  -7   2   8       34.03       33.11      0.96 o
  -6   2   8       63.98       56.33      1.27 o
  -5   2   8      711.31      735.09      8.79 o
  -4   2   8       34.51       26.35      1.07 o
  -3   2   8       22.31       21.03      0.79 o
  -2   2   8     1899.22     1887.36     26.20 o
  -1   2   8        7.63       11.12      0.45 o
   0   2   8      872.02      875.64     25.34 o
   1   2   8        9.52       11.22      1.27 o
   2   2   8        6.95       10.37      0.94 o
   3   2   8       11.98       11.46      2.76 o
   4   2   8       52.20       61.02      2.54 o
 -12   3   8       11.49        9.37      1.48 o
 -11   3   8       43.83       54.18      4.76 o
 -10   3   8        9.07       11.55      1.67 o
  -9   3   8      162.10      163.34      7.43 o
  -8   3   8       78.29       81.32      3.54 o
  -7   3   8      115.50      109.79      3.10 o
  -6   3   8      328.77      356.81      4.80 o
  -5   3   8       15.93       21.77      1.01 o
  -4   3   8       67.90       75.54      2.09 o
  -3   3   8      192.92      225.57      3.16 o
  -2   3   8       40.08       35.55      1.26 o
  -1   3   8        0.37        0.47      0.45 o
   0   3   8       16.87       15.86      0.34 o
   1   3   8       79.74      113.39      3.91 o
   2   3   8       29.94       32.34      1.54 o
   3   3   8        1.10       -2.27      1.51 o
   4   3   8        2.07        4.32      1.30 o
 -11   4   8        6.97        8.66      1.14 o
 -10   4   8       26.08       26.01      1.69 o
  -9   4   8       51.74       51.51      2.14 o
  -8   4   8      285.59      282.24      7.22 o
  -7   4   8      124.69      126.67      4.20 o
  -6   4   8        6.49        7.95      0.80 o
  -5   4   8        4.24        2.78      0.50 o
  -4   4   8      144.89      140.11      2.27 o
  -3   4   8      409.76      403.39      6.72 o
  -2   4   8      416.97      367.29      5.56 o
  -1   4   8       46.30       43.40      1.42 o
   0   4   8      666.68      577.08      8.48 o
   1   4   8      146.18      142.69      3.74 o
   2   4   8       53.83       62.72      4.71 o
   3   4   8        9.81       17.17      4.76 o
   4   4   8        0.42        0.80      1.08 o
 -11   5   8      354.24      350.40      9.13 o
 -10   5   8      322.42      340.18     10.34 o
  -9   5   8       94.90      103.39      9.41 o
  -8   5   8      123.85      130.54      5.88 o
  -7   5   8      139.74      135.11      4.15 o
  -6   5   8       90.48       96.38      3.02 o
  -5   5   8        4.40        2.80      0.70 o
  -4   5   8       14.50       18.89      1.02 o
  -3   5   8      165.82      157.97      3.06 o
  -2   5   8        9.34       10.55      0.57 o
  -1   5   8       10.36       11.39      0.58 o
   0   5   8        5.04        2.75      0.85 o
   1   5   8       46.98       42.12      2.34 o
   2   5   8        6.89        6.94      1.08 o
   3   5   8        0.10       -1.20      1.15 o
 -10   6   8       55.53       63.39      3.07 o
  -9   6   8        0.43        3.50      0.97 o
  -8   6   8      126.42      111.31      6.02 o
  -7   6   8        0.04        1.29      1.00 o
  -6   6   8       13.10       11.57      0.90 o
  -5   6   8      137.92      130.64      4.77 o
  -4   6   8        4.60        6.60      0.81 o
  -3   6   8       42.70       42.24      1.74 o
  -2   6   8      391.30      334.07      6.36 o
  -1   6   8        5.39        4.12      0.94 o
   0   6   8        1.93        6.60      2.04 o
   1   6   8        0.91        2.62      2.38 o
   2   6   8        3.47        0.24      0.53 o
   3   6   8        1.56        1.52      1.07 o
  -9   7   8        9.29        8.52      1.12 o
  -8   7   8        4.32        5.62      1.01 o
  -7   7   8        6.09        5.52      0.97 o
  -6   7   8      126.63      142.21      3.15 o
  -5   7   8       94.72       87.96      2.18 o
  -4   7   8       11.47        8.87      1.05 o
  -3   7   8        1.84        2.72      1.07 o
  -2   7   8        7.42        9.47      1.97 o
  -1   7   8       13.06       15.98      1.73 o
   0   7   8       10.52       10.10      1.95 o
   1   7   8       36.28       37.95      4.78 o
   2   7   8        0.37       -0.12      0.50 o
  -9   8   8        0.07        1.31      1.31 o
  -8   8   8       17.34       22.74      2.89 o
  -7   8   8        0.15        1.49      1.20 o
  -6   8   8      123.34      136.30      7.58 o
  -5   8   8       72.39       71.18      2.03 o
  -4   8   8      118.54      117.91      3.28 o
  -3   8   8        0.38        2.38      1.20 o
  -2   8   8       91.55       64.13      3.22 o
  -1   8   8       27.16       20.89      2.04 o
   0   8   8       57.19       73.40      6.34 o
   1   8   8        7.62        7.54      1.00 o
  -7   9   8       32.88       26.36      2.89 o
  -6   9   8      106.79      105.35      4.79 o
  -5   9   8        0.04        0.59      1.18 o
  -4   9   8       15.07       18.97      2.23 o
  -3   9   8      153.79      141.87      5.87 o
  -2   9   8        0.59        0.08      0.89 o
  -1   9   8       21.96       20.24      2.83 o
   0   9   8        4.60        2.14      1.52 o
  -4  10   8        0.08        0.64      0.71 o
 -11   1   9       54.30       61.42      3.66 o
 -10   1   9       24.79       30.76      2.89 o
  -9   1   9       42.24       41.58      3.01 o
  -8   1   9      220.85      211.14      5.93 o
  -7   1   9       16.34       14.22      1.01 o
  -6   1   9       22.01       20.36      0.69 o
  -5   1   9     1262.21     1309.14     16.92 o
  -4   1   9       86.42       88.39      2.16 o
  -3   1   9       41.84       44.18      1.25 o
  -2   1   9        0.34        1.72      0.51 o
  -1   1   9       45.08       41.98      1.72 o
   0   1   9        1.51        3.24      0.99 o
   1   1   9      119.03      132.85      6.60 o
   2   1   9        2.11        3.60      1.14 o
   3   1   9       15.20       18.29      4.05 o
 -11   2   9       22.34       15.28      1.92 o
 -10   2   9       74.69       79.56      2.25 o
  -9   2   9      210.40      199.10      5.98 o
  -8   2   9        0.00        0.94      0.46 o
  -7   2   9       41.01       39.08      1.69 o
  -6   2   9      126.09      132.86      2.99 o
  -5   2   9      185.00      189.44      2.59 o
  -4   2   9      133.77      126.77      2.44 o
  -3   2   9       23.73       18.79      1.33 o
  -2   2   9      163.06      173.93      5.19 o
  -1   2   9        0.18        1.08      1.23 o
   0   2   9      102.28       87.10      2.72 o
   1   2   9        4.90        3.16      2.32 o
   2   2   9       61.13       68.63      2.83 o
   3   2   9       47.26       52.16      2.64 o
 -11   3   9      198.98      189.94      7.47 o
 -10   3   9       31.98       34.48      2.10 o
  -9   3   9       63.85       57.20      2.30 o
  -8   3   9      191.71      208.80      5.89 o
  -7   3   9      214.14      213.18      4.43 o
  -6   3   9      620.87      628.25      7.64 o
  -5   3   9      661.87      654.94     10.57 o
  -4   3   9      338.43      331.68      4.52 o
  -3   3   9     1002.67      944.57     11.67 o
  -2   3   9       56.24       54.35      2.33 o
  -1   3   9       14.53       10.81      0.69 o
   0   3   9        2.79        2.03      1.00 o
   1   3   9        2.86        2.66      1.31 o
   2   3   9        5.32        3.12      0.61 o
 -10   4   9       20.76       24.85      3.36 o
  -9   4   9        9.12       12.96      2.01 o
  -8   4   9       86.33      109.10      4.24 o
  -7   4   9        0.36       -0.70      0.51 o
  -6   4   9        1.80        3.29      0.90 o
  -5   4   9       11.01       12.02      1.36 o
  -4   4   9        1.93        1.83      0.44 o
  -3   4   9       71.95       78.11      3.14 o
  -2   4   9        8.34        5.35      0.78 o
  -1   4   9       12.30        9.26      0.77 o
   0   4   9       11.68       11.69      2.28 o
   1   4   9       46.08       46.03      4.43 o
   2   4   9       20.36       21.82      2.08 o
 -10   5   9       91.70       91.07      3.21 o
  -9   5   9        0.19        0.86      1.55 o
  -8   5   9       47.29       42.07      2.15 o
  -7   5   9       77.17       72.85      4.01 o
  -6   5   9       79.30       83.93      3.14 o
  -5   5   9       76.63       58.61      2.54 o
  -4   5   9       82.67       68.89      2.87 o
  -3   5   9       31.13       24.04      1.04 o
  -2   5   9        0.08        0.48      0.52 o
  -1   5   9       42.55       43.01      2.46 o
   0   5   9        5.10        4.42      0.89 o
   1   5   9       32.04       25.01      2.27 o
  -9   6   9       10.42       20.03      4.39 o
  -8   6   9       68.93       82.47      6.18 o
  -7   6   9      102.94      115.26      6.67 o
  -6   6   9        4.70        2.34      1.12 o
  -5   6   9       29.88       33.58      1.26 o
  -4   6   9        4.49        2.48      1.15 o
  -3   6   9       85.07       71.13      2.95 o
  -2   6   9       28.28       17.74      2.53 o
  -1   6   9        1.13        1.68      1.01 o
   0   6   9       40.42       52.91      5.52 o
   1   6   9        0.01       -0.42      0.55 o
  -8   7   9      156.93      156.78      7.26 o
  -7   7   9       20.77       19.25      1.42 o
  -6   7   9       78.92       80.84      6.23 o
  -5   7   9      189.33      175.75      4.98 o
  -4   7   9        2.93        7.37      1.49 o
  -3   7   9        1.63        3.84      1.36 o
  -2   7   9        0.12        0.54      2.22 o
  -1   7   9        9.58        5.14      1.90 o
   0   7   9        0.80       -1.95      1.30 o
  -7   8   9       38.04       43.72      2.00 o
  -6   8   9        3.58        3.52      0.78 o
  -5   8   9        6.80        6.83      0.95 o
  -4   8   9        3.93        3.44      1.54 o
  -3   8   9       15.81       22.17      1.51 o
  -2   8   9      149.99      153.94      5.43 o
 -10   0  10       47.26       45.90      5.03 o
  -9   0  10       24.83       22.09      4.29 o
  -8   0  10       49.51       42.81      5.22 o
  -7   0  10        6.12        6.72      0.78 o
  -6   0  10       24.21       20.55      3.01 o
  -5   0  10        0.21        0.55      1.45 o
  -4   0  10       29.52       24.60      1.12 o
  -3   0  10        3.50        4.95      1.78 o
  -2   0  10      189.09      181.17      7.22 o
  -1   0  10        5.00        2.16      0.97 o
   0   0  10       19.69       25.19      2.38 o
   1   0  10        8.33       11.24      1.62 o
 -10   1  10       29.85       31.80      2.02 o
  -9   1  10        0.73        2.66      0.79 o
  -8   1  10       37.31       41.27      2.76 o
  -7   1  10       24.64       25.37      1.82 o
  -6   1  10       56.76       53.23      3.05 o
  -5   1  10        0.01        1.20      0.64 o
  -4   1  10      139.48      146.39      2.28 o
  -3   1  10       64.23       69.63      2.72 o
  -2   1  10        0.33        0.96      1.38 o
  -1   1  10        4.58        8.47      1.05 o
   0   1  10       18.06       22.45      2.97 o
   1   1  10        3.99        9.56      2.00 o
 -10   2  10      102.22      118.02      5.23 o
  -9   2  10      105.52       99.49      2.68 o
  -8   2  10      484.14      501.22     12.10 o
  -7   2  10      276.64      276.31      5.51 o
  -6   2  10      406.04      418.64      7.79 o
  -5   2  10      127.57      123.91      5.28 o
  -4   2  10       29.84       28.67      1.60 o
  -3   2  10       29.61       35.94      2.01 o
  -2   2  10       25.46       30.10      2.70 o
  -1   2  10       32.73       35.65      4.68 o
   0   2  10       27.22       32.27      3.43 o
 -10   3  10       40.76       36.66      3.64 o
  -9   3  10        0.87       -1.71      1.14 o
  -8   3  10       30.44       32.13      1.24 o
  -7   3  10       19.04       23.30      1.23 o
  -6   3  10       27.89       33.84      1.48 o
  -5   3  10       40.61       45.10      1.54 o
  -4   3  10        0.01        1.16      1.24 o
  -3   3  10        1.07        2.73      0.69 o
  -2   3  10        8.67        8.10      0.97 o
  -1   3  10      115.20      143.48      4.23 o
   0   3  10        6.33        6.19      2.47 o
  -9   4  10      201.37      221.32      5.08 o
  -8   4  10       52.06       54.71      1.89 o
  -7   4  10      440.16      418.74      6.86 o
  -6   4  10      177.53      183.73      5.23 o
  -5   4  10      144.78      151.01      4.85 o
  -4   4  10        0.31       -0.34      0.58 o
  -3   4  10        4.05       10.36      0.84 o
  -2   4  10        5.92        5.54      1.05 o
  -1   4  10       13.83       14.04      1.06 o
   0   4  10       11.55       21.76      2.00 o
  -8   5  10        2.66        2.39      1.23 o
  -7   5  10       40.23       48.31      1.79 o
  -6   5  10      118.13      110.55      2.50 o
  -5   5  10       26.58       31.12      1.72 o
  -4   5  10       11.86        7.33      1.17 o
  -3   5  10        4.50       10.90      1.25 o
  -2   5  10        5.71        5.34      1.32 o
  -1   5  10        0.19       -0.77      1.02 o
  -7   6  10        0.56       -1.70      1.14 o
  -6   6  10       31.16       29.12      1.34 o
  -5   6  10        6.45        9.39      1.19 o
  -4   6  10       14.98       16.49      2.33 o
  -3   6  10        8.46       14.39      2.04 o
  -2   6  10      107.64      113.04      6.23 o
  -8   1  11       47.82       48.79      2.94 o
  -7   1  11       88.31       97.09      2.82 o
  -6   1  11       13.44       14.61      1.76 o
  -5   1  11       41.91       44.33      2.14 o
  -4   1  11       25.03       28.16      2.39 o
  -3   1  11        9.40       10.93      0.59 o
  -2   1  11        0.01       -1.38      0.92 o
  -8   2  11        0.18        0.96      1.34 o
  -7   2  11      115.73      104.47      6.50 o
  -6   2  11       22.46       18.37      2.34 o
  -5   2  11        2.59        0.30      0.56 o
  -4   2  11       51.11       70.75      4.23 o
  -3   2  11       20.54       21.38      1.08 o
  -7   3  11        5.82        7.09      2.92 o
  -6   3  11        3.75        6.67      1.44 o
  -5   3  11        0.03        1.77      1.45 o
  -4   3  11       46.15       46.91      3.48 o
  -3   3  11        0.19       -0.28      0.67 o
 
